# Supplementary material for: The deep-subsurface sulfate reducer Desulfotomaculum kuznetsovii employs two methanol-degrading pathways
Source: Nat Commun. 2018 Jan 16;9:239. doi: 10.1038/s41467-017-02518-9 (PMC5770442; doi:10.1038/s41467-017-02518-9)
Supplement: Supplementary file 4 — Supplementary Data 1 [file 41467_2017_2518_MOESM4_ESM.xlsx]

## Sheet: Contents 
Supplementary data contains three tabs with the following name and content:
LFQvalues comparison ALL
Logarithmized LFQ intensities for all the tested conditions:
• 20 mM Lactate + 10 mM Sulfate		(3 replicas)
• 20 mM Ethanol + 10 mM Sulfate		(3 replicas)
• 20 mM Methanol + 10 mM Sulfate + Cobalt		(4 replicas)
• 20 mM Methanol + 10 mM Sulfate (No Cobalt)		(4 replicas)
• 5 mM Methanol + 10 mM Sulfate + Cobalt		(3 replicas)
• 5 mM Methanol + 10 mM Sulfate (No Cobalt)		(4 replicas)
t-Test MeOH-Co MeOH-NoCo p<0.05
Results from pairwise comparison between (t-test with confidence level of 95%):
• 20 mM Methanol + 10 mM Sulfate + Cobalt
• 20 mM Methanol + 10 mM Sulfate (No Cobalt)
Column Q (Student's T-test Significant MeOH20Co_MeOH20NoCo): "+" significant; "-" non-significant
RAW Output MaxQuant
MaxQuant output table

## Sheet: LFQvalues comparison ALL
	Protein name	Uniprot	Gene Name	EtOH control			Lactate control			MeOH 20 mM + Co				MeOH 20 mM - Co				MeOH 5 mM + Co			MeOH 5 mM - Co
				1	2	3	1	2	3	1	2	3	4	1	2	3	4	1	2	3	1	2	3	4
	Methanol metabolism
	Methyltransferase MtaA/CmuA family	F6CLM4	Desku_0050	6.18952	5.9473	5.35384	5.12512	5.69045	6.4054	9.58207	9.45721	9.36988	9.22871	6.75309	6.81592	6.68822	6.58067	9.61195	9.55629	9.63237	7.62642	7.47551	7.84053	8.47922
	Methanol:cobalamin methyltransferase, subunit B	F6CLM5	Desku_0051	8.25005	7.99114	8.03945	7.82014	7.74132	8.02951	9.84536	9.80326	9.81962	10.0369	8.30425	8.13647	8.12555	7.91151	10.2655	10.3242	10.2406	8.60271	8.24445	8.44184	8.95407
	Methyltransferase cognate corrinoid protein	F6CLM6	Desku_0052	5.86878	6.36769	5.77468	6.06896	5.9884	7.07269	9.18244	9.23847	9.235	9.30484	6.87737	6.12244	6.29268	5.75042	9.69566	10.0832	9.84044	6.75794	6.98123	7.42426	7.71681
	Cobalamin synthesis protein P47K	F6CLM7	Desku_0053	5.71872	6.09784	5.82746	5.72394	5.95605	5.00729	7.55513	7.47835	7.48193	7.73302	6.13201	5.78101	5.50912	5.55708	7.26131	7.19772	7.14442	5.61148	5.75327	6.18584	6.7626
	4Fe-4S ferredoxin iron-sulfur binding domain-containing protein	F6CLM8	Desku_0054	5.90079	6.29081	5.73696	5.91113	6.07457	5.76191	7.80068	7.67148	7.86391	8.10154	5.78546	5.87981	5.75059	5.92299	8.34676	8.30542	8.56416	6.63026	6.27642	6.08458	6.86578
	Uroporphyrinogen decarboxylase (URO-D)	F6CLM9	Desku_0055	5.99262	6.23918	5.77841	5.89474	6.00142	5.95057	6.89044	6.88075	6.68525	6.78293	6.10893	5.61291	5.99634	6.13796	7.20833	7.11103	7.28258	5.87747	5.99696	5.99824	5.8517
	Methionine synthase B12-binding module cap domain protein	F6CLN0	Desku_0056	5.26637	5.71081	6.00932	5.72219	5.79171	5.94014	9.05358	9.07954	9.06408	8.74151	5.34159	5.63267	5.64019	5.44078	9.47819	9.64792	9.44037	6.40771	6.14944	7.43072	7.79607
	Ferredoxin	F6CLN1	Desku_0057	8.00324	7.99014	6.88142	6.97142	6.89495	7.19254	9.36137	9.41737	9.31532	9.39844	7.76896	7.12697	7.32648	7.32822	10.0585	10.004	10.0069	8.39646	7.98704	8.17222	8.53311
	Tetrahydromethanopterin S-methyltransferase	F6CLN2	Desku_0058	6.90463	6.36701	6.44722	6.16856	6.02698	6.26799	9.22994	8.95093	9.09472	9.24147	6.74486	6.29405	6.33868	6.50664	9.62366	9.67644	9.66292	8.11584	6.87155	7.98687	8.61184
	Pyridoxamine 5-phosphate oxidase-related FMN-binding protein	F6CLN3	Desku_0059	5.8811	5.80544	6.17403	5.45477	5.68368	6.15168	9.35744	9.38509	9.19714	9.3985	6.2755	6.42002	6.02553	6.52813	9.4283	9.7125	9.52029	7.99117	7.79854	8.26958	8.46081
	Methyltransferase MtaA/CmuA family	F6CLN4	Desku_0060	7.32809	6.94649	6.84007	6.37612	6.43576	6.83419	9.72659	9.60001	9.64702	9.76973	7.10092	6.86007	7.43946	7.19521	9.75402	9.80987	9.8116	8.36327	7.80764	8.155	8.58738
	Aldehyde ferredoxin oxidoreductase	F6CJW1	Desku_2951	10.3453	10.2718	10.3646	9.12714	9.212	9.32785	10.3293	10.2523	10.3393	10.3417	10.4427	10.5051	10.5138	10.5288	10.0585	10.2105	10.1352	10.5714	10.5896	10.5973	10.5946
	1,3-propanediol dehydrogenase	F6CJW2	Desku_2952	9.63159	9.73628	9.58575	7.99287	7.85643	8.04708	10.4924	10.4039	10.4888	10.1747	10.5175	10.5079	10.5144	10.5266	10.0894	10.3575	10.2108	10.8004	10.7481	10.7326	10.7504
	Hydrogenase, Fe-only	F6CNN4	Desku_2307	8.53448	8.30986	8.40116	7.13672	7.25813	7.38941	9.1343	9.04883	9.19346	9.0291	9.7467	9.77121	9.66742	9.64817	9.00587	8.92676	9.11836	9.85551	9.73371	9.83003	9.87621
	NADH dehydrogenase (Quinone)	F6CNN5	Desku_2308	8.24876	8.14401	8.34244	7.63159	7.54237	7.57123	9.48362	9.10116	9.26217	9.16373	9.58851	9.73364	9.68203	9.69138	9.0406	8.69352	9.1778	9.8906	9.91672	9.91613	9.99337
	Ferredoxin	F6CR85	Desku_2309	7.4241	7.32135	7.26813	5.12084	5.83962	6.2381	8.39102	8.40389	8.51061	7.87032	8.98582	9.04364	9.14635	8.56513	8.17505	8.00514	8.36453	9.27251	9.10339	9.19623	9.19399
	Hydrogenase, Fe-only	F6CKC7	Desku_2995	9.89411	9.91011	9.93013	9.42174	9.47258	9.52718	8.44339	8.68321	8.49452	8.69501	8.91378	8.71823	9.26088	8.95134	8.60083	8.61141	8.4381	8.51924	8.37714	8.43685	8.38214
	NADH dehydrogenase (Quinone)	F6CKC8	Desku_2996	9.76376	9.63926	9.71281	9.23603	9.17091	9.35583	8.33506	8.40545	8.16035	8.58002	8.80517	8.67979	9.07107	8.74705	8.23548	8.19114	8.22745	8.38945	8.11204	8.29057	8.25775
	NADH dehydrogenase (Quinone)	F6CKC9	Desku_2997	8.88303	8.70872	8.99535	7.93773	8.21495	8.13446	7.13325	7.80252	7.74796	7.59124	7.99837	7.74085	8.37914	7.81657	7.30086	7.15363	7.10051	7.70603	7.86631	7.8046	8.00385
	Amino acid-binding ACT domain protein	F6CKD1	Desku_2999	8.23664	8.0984	8.44392	8.15588	7.9023	7.99751	9.10267	9.053	8.92155	8.68511	8.90823	8.89096	8.86965	8.61828	8.51224	8.64589	8.34881	8.71246	8.4789	8.71142	8.62644
	Phenylacetate-coenzyme A ligase	F6CKD2	Desku_3000	7.57099	7.49385	7.40965	7.76039	7.76741	7.7417	7.18588	7.07965	7.43637	7.42822	7.73641	7.67028	7.5248	7.63913	7.469	7.58759	7.36778	7.35001	7.3858	7.56701	7.55713
	Sulfate reduction
	Sulfate adenylyltransferase	F6CPR6	Desku_1071	10.0664	10.1756	9.76169	9.77509	9.81067	9.83656	9.99529	9.95762	9.99056	10.0427	9.73973	9.78435	9.78537	9.80627	10.0088	10.0527	9.9955	9.69222	9.80866	9.82203	9.77924
	Uncharacterized protein	F6CPR7	Desku_1072	9.14273	9.25159	9.44963	8.89572	9.00243	8.84564	9.51858	9.65025	9.42813	9.14842	9.22675	9.31288	9.28452	9.15076	9.33211	9.64768	9.443	9.27307	9.24398	9.06412	9.20434
	Adenylylsulfate reductase, beta subunit	F6CPR8	Desku_1073	9.48589	9.8276	9.76031	9.76279	9.8081	9.75614	9.31387	9.3374	9.40697	9.26717	9.53604	9.82086	9.56271	9.8241	10.2406	10.2969	10.1666	9.79893	9.82287	9.98555	9.91999
	Adenylylsulfate reductase, alpha subunit	F6CPR9	Desku_1074	10.573	10.5881	10.598	10.6768	10.5074	10.652	10.6107	10.4984	10.5033	10.7209	10.3455	10.3641	10.3653	10.4345	10.7196	10.7335	10.7288	10.5247	10.5049	10.4409	10.4605
	Fumarate reductase/succinate dehydrogenase flavoprotein domain protein	F6CPS0	Desku_1075	9.49297	9.55084	9.37745	9.32062	9.32203	9.25404	9.26252	9.28253	9.32919	9.2404	9.21389	9.25047	9.2332	9.26014	9.45778	9.58306	9.40291	9.33618	9.10833	9.28319	9.2042
	Methyl-viologen-reducing hydrogenase delta subunit	F6CPS1	Desku_1076	9.79086	9.81871	9.87135	9.9877	10.1067	9.93906	9.74849	9.66227	9.59836	9.50728	9.72576	9.6984	9.69919	9.73222	10.115	9.89986	10.0127	9.69076	9.69837	9.61388	9.62709
	Cyclic nucleotide-binding protein	F6CPS2	Desku_1077	8.92044	8.99041	8.53891	8.71073	8.63045	8.6376	8.63415	8.56104	8.66975	8.96837	8.47088	8.453	8.41789	8.50323	8.89847	8.91086	8.84293	8.55024	8.31023	8.32327	8.30673
	4Fe-4S ferredoxin iron-sulfur binding domain-containing protein	F6CPS3	Desku_1078	8.16498	8.18503	7.77306	7.7116	7.67316	7.85055	8.11584	8.12215	8.10428	8.30683	7.66651	7.82752	7.74132	8.21357	8.11883	8.335	8.26442	7.7969	7.99883	7.94468	7.87251
	Sulfur relay protein, TusE/DsrC/DsvC family	F6CRH5	Desku_3485	9.25191	9.41536	9.35647	9.214	8.99831	9.08468	9.56919	9.36177	9.4129	9.72222	9.35879	9.46126	9.33292	9.32267	9.36006	9.42607	9.24027	9.29638	9.28115	9.20531	9.28587
	Uncharacterized protein	F6CRH6	Desku_3486	8.56659	8.71119	8.59412	8.61726	8.62055	8.549	8.67188	8.45336	8.55794	8.76576	8.49567	8.5027	8.38646	8.46989	8.54958	8.62806	8.60351	8.50558	8.4952	8.57864	8.48236
	Nitrate reductase gamma subunit	F6CRH7	Desku_3487	8.65856	8.74662	8.89234	8.47167	8.31016	8.49603	8.9466	8.75329	8.88931	8.70182	8.67014	8.7993	8.65594	8.65619	8.45865	8.8041	8.56158	8.83587	8.88533	8.83511	8.99682
	HEAT domain containing protein	F6CRH8	Desku_3488	5.71815	5.99382	6.25627	6.44039	6.6555	6.51175	5.65798	6.17336	6.02999	6.46821	5.67141	5.95156	6.26066	6.02854	5.5318	5.52764	5.54392	5.88287	6.02457	5.88967	5.98197
	Regulatory protein, FmdB family	F6CRH9	Desku_3489	6.35534	5.97211	6.78651	5.98058	6.00881	6.0032	6.53656	7.49222	7.42628	6.63521	6.94013	6.08767	6.41941	6.39051	5.57499	5.82592	6.03953	6.42852	6.12972	6.25249	6.3865
	Tetratricopeptide TPR_1 repeat-containing protein	F6CRI0	Desku_3490	6.90664	6.95046	7.51271	7.26074	7.63398	7.34471	6.96503	7.31439	6.96461	6.93053	6.39639	6.37256	5.48806	5.65456	6.32183	6.1839	6.47254	6.36331	6.45564	6.84107	6.54856
	Dissimilatory sulfite reductase D	F6CRI1	Desku_3491	8.77481	8.92656	8.77553	8.48058	8.43894	8.45988	8.91407	8.9922	8.97023	8.89397	8.67981	8.58871	8.54489	8.58006	8.26823	8.4081	8.53403	8.76736	8.64226	8.3786	8.50767
	Sulfite reductase, dissimilatory-type beta subunit	F6CRI2	Desku_3492	10.1941	10.186	9.67477	9.88434	9.83483	9.82276	9.92473	9.91544	9.99288	10.1614	9.66275	9.73769	9.80502	9.86246	9.8716	9.85811	9.86666	9.72527	9.77319	9.78887	9.77482
	Sulfite reductase, dissimilatory-type alpha subunit	F6CRI3	Desku_3493	9.80331	9.92434	9.75008	9.75321	9.76447	9.75455	9.59847	9.53238	9.54723	9.63805	9.54632	9.51351	9.43165	9.4447	9.74946	9.71955	9.74285	9.45453	9.45449	9.5339	9.50215
	4Fe-4S ferredoxin iron-sulfur binding domain-containing protein	F6CRI4	Desku_3494	6.11548	5.83306	6.27377	6.40557	5.75901	5.90532	6.18008	5.9908	6.16037	5.85359	6.64627	6.45808	6.46019	6.34229	6.51566	6.58139	6.68307	6.52576	5.99379	5.95208	5.93599
	Acetyl-CoA pathway
	Formate-tetrahydrofolate ligase	F6CP14	Desku_0216	9.47286	9.49536	9.5367	9.7358	9.6586	9.71811	9.75343	9.60406	9.67326	9.67077	9.63511	9.77672	9.68941	9.65408	9.95927	9.9001	9.979	9.61612	9.46529	9.63506	9.57862
	Acetate-CoA ligase	F6CJK4	Desku_1241	7.11777	7.04895	7.10748	5.52578	5.95388	5.78636	7.83797	7.78493	7.6834	7.71358	8.50374	8.40057	8.43353	8.48245	7.93328	7.70127	7.8781	8.94441	8.93556	8.89776	8.97159
	Methylenetetrahydrofolate reductase	F6CI61	Desku_1475	8.50726	8.53033	8.23241	8.34741	8.45065	8.43067	8.61401	8.45921	8.33248	8.45802	8.37554	8.34046	8.53396	8.72424	8.88363	8.74926	8.79067	8.54464	8.79642	8.62498	8.6408
	Uncharacterized protein	F6CI62	Desku_1476	8.70142	8.8123	8.97202	8.63142	8.77285	8.65788	9.00182	8.95525	9.02078	8.81243	8.8788	9.03387	8.90299	8.92197	9.20186	9.17452	9.20664	8.96532	8.79662	8.91137	8.86869
	Methyl-viologen-reducing hydrogenase delta subunit	F6CI63	Desku_1477	8.29237	8.36626	8.4479	8.36246	8.41756	8.28771	8.43078	8.64762	8.60727	8.51291	8.81445	8.79427	8.75768	8.60323	9.07489	9.06239	8.95403	8.80624	8.61714	8.548	8.8433
	Fumarate reductase/succinate dehydrogenase flavoprotein domain protein	F6CI64	Desku_1478	8.9402	9.0023	8.97383	9.22771	9.28659	9.11451	9.13075	8.98734	8.9995	9.10178	9.2748	9.31463	9.22996	9.28332	9.71519	9.4018	9.63697	9.22814	9.33945	9.19775	9.14832
	Dihydroorotate dehydrogenase, electron transfer subunit, iron-sulfur cluster binding domain protein	F6CI66	Desku_1480	8.97857	8.991	9.06062	8.81307	8.77329	8.78439	9.10792	8.99437	9.14931	8.91597	8.94321	8.93276	9.05637	9.1372	9.0937	9.15375	8.97728	9.15137	9.15776	9.22453	9.15585
	4Fe-4S ferredoxin iron-sulfur binding domain-containing protein	F6CI67	Desku_1481	9.02833	9.04829	8.81153	8.8684	8.94509	8.93811	8.99296	8.79241	8.83368	9.2003	8.76331	8.78574	8.85677	8.74744	9.10779	8.93293	9.2141	8.71341	8.72355	8.69214	8.65388
	Coenzyme F420 hydrogenase/dehydrogenase beta subunit domain protein	F6CI68	Desku_1482	8.81339	8.97802	8.62956	8.83016	8.95043	8.91125	8.93148	8.72953	8.75759	8.96777	8.83235	8.82148	8.75078	8.80967	9.00195	8.87426	9.0089	8.71704	8.65511	8.69531	8.6993
	Methyl-viologen-reducing hydrogenase delta subunit	F6CI69	Desku_1483	8.89887	8.98022	9.00217	8.55932	8.73565	8.61396	8.93131	9.00013	8.86256	9.02061	8.85866	9.12044	9.04254	9.1972	9.06588	9.335	9.02333	9.05026	9.04438	8.99776	9.0477
	CoB--CoM heterodisulfide reductase	F6CI70	Desku_1484	8.62105	8.70465	8.6769	8.49802	8.54621	8.56437	8.62516	8.54372	8.67395	8.84825	8.50039	8.66068	8.64104	8.54423	8.80129	8.63146	8.70295	8.69665	8.64905	8.71145	8.72998
	Heterodisulfide reductase subunit C-like protein	F6CI71	Desku_1485	8.29508	8.44193	8.55318	8.41606	8.50526	8.4718	8.81333	8.62667	8.68294	8.66919	8.64627	8.58434	8.53847	8.28666	9.0381	9.03218	8.9792	8.55224	8.53432	8.50552	8.4715
	4Fe-4S ferredoxin iron-sulfur binding domain-containing protein	F6CI72	Desku_1486	9.32607	9.47273	9.46725	9.66128	9.50281	9.55357	9.45487	9.41737	9.39336	9.49722	9.5178	9.53807	9.47683	9.4844	9.71102	9.51962	9.78299	9.48677	9.60667	9.45349	9.41754
	Dihydropteroate synthase DHPS	F6CI73	Desku_1487	8.80406	8.87685	9.05511	8.71627	8.89874	8.82113	9.1986	9.07755	9.26392	8.92299	9.0136	9.07478	9.03286	8.96171	9.38068	9.48768	9.29944	9.0221	8.99277	9.11464	9.15713
	CO dehydrogenase/acetyl-CoA synthase delta subunit, TIM barrel	F6CI74	Desku_1488	8.81082	8.87452	8.77743	8.6553	8.82948	8.84891	9.12336	8.91621	9.0445	8.98961	7.98992	7.96693	8.05111	8.20607	9.43249	9.30516	9.42334	8.55541	8.54133	8.57666	8.63059
	Cobyrinic acid ac-diamide synthase	F6CI75	Desku_1489	6.68477	6.7199	6.72613	6.84037	6.69182	6.41079	7.07991	6.94234	6.76319	6.75776	6.96205	7.0267	6.65237	6.77358	6.12561	6.30315	5.84071	6.77897	6.94373	7.06172	7.04332
	CO dehydrogenase/acetyl-CoA synthase delta subunit, TIM barrel	F6CI76	Desku_1490	9.18104	9.18585	8.99783	9.30912	9.19703	9.25566	9.40883	9.30856	9.36335	9.44956	8.33594	8.23937	8.31963	8.33997	9.64777	9.5921	9.63959	8.97789	8.85299	8.95925	9.06423
	CO dehydrogenase/acetyl-CoA synthase complex, beta subunit	F6CI77	Desku_1491	8.24991	8.42157	8.0269	8.37023	8.72263	8.39587	8.57856	8.3408	8.36329	8.28094	8.61189	8.78914	8.61354	8.80156	8.96965	8.38299	8.84584	8.62336	8.69271	8.66248	8.66624
	Carbon monoxide dehydrogenase	F6CI78	Desku_1492	7.7946	7.82041	7.7599	8.79509	8.59617	8.49545	7.9071	7.91778	7.77311	7.59597	7.57757	7.87326	7.56309	7.88035	8.11657	7.83788	7.99002	7.72177	7.64731	7.7473	7.7607
	5,10-methenyl-THF cyclohydrolase	F6CL53	Desku_1934	8.72874	8.7594	8.58443	8.67662	8.76815	8.74551	8.69544	8.83817	8.78983	8.80087	8.82653	8.9028	8.8987	8.9489	9.18817	9.33959	9.18789	9.0333	9.01586	9.001	9.04112
	Formiminotransferase-cyclodeaminase	F6CL52	Desku_1933	8.83997	8.9732	9.0331	8.49396	8.49258	8.66178	9.08941	9.03125	9.21144	9.01783	9.00268	9.1456	9.00664	9.02559	8.97542	9.22404	9.28074	9.10281	9.21171	9.08329	9.08354
	Acetate-CoA ligase	F6CMP7	Desku_2054	6.85066	6.55236	6.64805	6.05484	5.87772	6.35251	6.63588	6.47464	7.1642	7.26257	6.77697	7.59753	6.85133	7.53249	7.58352	7.20496	6.92147	7.82255	7.67518	7.96585	7.73462
	CO dehydrogenase/acetyl-CoA synthase complex, beta subunit	F6CR43	Desku_2149	9.45361	9.44716	9.21825	9.49457	9.62828	9.47214	9.78895	9.59859	9.59689	9.60871	9.80728	9.84194	9.79255	9.7831	10.2003	9.81643	10.0799	10.0133	9.97898	9.89362	9.93063
	Carbon monoxide dehydrogenase	F6CR44	Desku_2150	9.59595	9.55656	9.68562	9.68035	9.59801	9.68835	9.88183	9.83203	9.85299	9.80627	9.9391	9.87492	9.90207	10.0112	10.1834	9.99047	10.1543	10.0413	10.0853	9.96721	9.96519
	Acetyl coenzyme A synthetase (ADP forming), alpha domain protein	F6CNN0	Desku_2303	8.11441	8.01034	8.1089	9.36659	9.37885	9.25568	8.13341	7.37789	7.90496	7.57865	7.97565	7.88917	7.7766	7.95735	8.03278	8.11187	7.98278	7.61551	7.66607	7.20935	7.11594
	Acetyl-coenzyme A synthetase	F6CIE4	Desku_2843	7.70865	7.83974	7.68524	5.62483	5.72762	6.01013	8.05127	7.89076	8.00949	8.17528	9.0782	9.02653	8.84855	8.89012	8.03072	7.96781	7.92719	9.56577	9.45436	9.52166	9.59712
	Formate dehydrogenase, alpha subunit	F6CKB9	Desku_2987	8.15488	8.01724	8.37337	8.63424	8.73127	8.71015	8.31302	8.53716	8.50856	8.23142	8.2093	8.31397	8.37876	8.37934	8.98762	8.83783	8.8766	8.27051	8.26181	8.2946	8.22246
	NADH dehydrogenase (Quinone)	F6CKC0	Desku_2988	8.17225	7.92553	8.29583	8.8288	8.75834	8.70794	8.69162	8.32695	8.26921	8.08386	8.24583	8.28972	8.29815	8.41563	9.02661	8.67588	8.92567	8.27012	8.39698	8.29772	8.18495
	NADH dehydrogenase (Quinone)	F6CKC1	Desku_2989	7.74877	7.83446	7.8488	7.84118	8.0893	7.96156	7.87763	7.91105	7.85478	7.80964	7.83194	7.93165	7.99355	8.12788	8.39728	8.37834	8.4394	8.04933	8.12927	8.09255	8.07824
	NADH dehydrogenase (Quinone)	F6CKC2	Desku_2990	8.74692	8.71436	8.86305	9.01305	8.9749	8.98847	8.93722	8.81992	8.76408	8.87912	8.82229	8.82707	8.89621	9.00672	9.23907	8.95644	9.25919	8.83537	8.90674	8.86729	8.78798
	NADH-quinone oxidoreductase, E subunit	F6CKC3	Desku_2991	8.38026	8.16923	8.37772	8.11982	8.1174	8.15345	8.20254	8.51214	8.42959	8.58088	8.72193	8.58787	8.5602	8.59962	8.81543	8.64649	8.7148	8.78115	8.74635	8.60363	8.74309
	Peptidase U62 modulator of DNA gyrase	F6CGU5	Desku_1971	7.40562	7.38536	7.22248	7.89584	7.78612	7.78583	6.51372	6.75749	7.11641	6.81657	6.99571	7.18327	7.31269	7.40878	7.44649	7.38727	7.55106	7.30432	7.27612	7.02007	6.74944
	Fimbrial assembly family protein	F6CGU9	Desku_1975	6.28689	5.68517	5.96534	6.30576	5.85925	6.24618	6.20634	6.37903	6.04225	5.79917	5.93197	5.79946	5.66404	6.10159	5.54612	5.78233	5.787	6.40028	6.19644	6.23935	5.51869
	Type IV pilus assembly protein PilM	F6CGV0	Desku_1976	7.5889	5.91856	6.18193	6.59179	6.63316	6.76282	5.92586	5.73878	6.2854	5.89489	6.38263	6.1837	6.2611	6.16184	6.22427	6.40941	6.36724	6.25698	6.18543	5.48697	6.48924
	Uncharacterized protein	F6CGV5	Desku_1982	7.19382	7.13716	7.40829	7.10667	7.15667	7.34496	7.08945	7.51554	7.39747	6.92074	7.61542	7.60061	7.68213	7.42783	7.32636	7.25883	7.35792	7.06435	7.49732	7.12775	7.18619
	Twitching motility protein	F6CGV7	Desku_1984	6.77744	6.58303	6.76912	6.9107	6.20189	6.51716	6.51464	5.8766	6.03205	5.84277	6.59262	6.49905	5.96321	6.17281	5.50128	5.78736	5.45482	5.44426	6.20018	5.65415	5.69808
	SpoVT/AbrB domain-containing protein	F6CGV8	Desku_2717	6.0406	5.71082	5.68021	5.85211	5.60327	5.79087	5.62578	5.5751	6.30036	6.11235	6.39813	5.97542	6.36156	5.80688	5.51061	6.01819	5.37096	6.18803	6.22118	6.09022	6.13003
	Ribonuclease VapC	F6CGV9	vapC	5.81734	5.97343	6.03282	6.24743	5.42312	5.77017	6.7829	5.99114	6.10818	6.12832	6.39035	6.57453	6.47643	6.54537	6.29015	6.00399	6.45154	5.60039	6.16237	6.4889	6.42734
	Uncharacterized protein	F6CGW5	Desku_2729	6.60849	6.25307	7.10302	6.38177	5.8228	5.78815	6.43993	7.50365	7.20906	6.76096	7.22608	6.80421	7.3938	6.85686	6.29784	6.48273	7.08945	6.82386	6.88777	6.57369	6.893
	ABC-type glycine betaine transport, periplasmic subunit	F6CGX6	Desku_2742	7.82858	7.71122	7.77198	7.70791	7.68261	7.71913	7.79288	7.74122	7.84837	7.86199	8.1667	8.22021	7.99258	8.22446	8.23953	8.11214	8.2477	8.35104	8.2154	8.25363	8.16179
	Quaternary-amine-transporting ATPase	F6CGX7	Desku_2743	6.27741	6.22886	5.86575	5.91442	6.26435	6.2184	6.10578	6.26982	5.96003	6.30852	5.27634	5.64535	5.84607	6.03188	6.06944	5.51827	6.05408	5.82593	5.80672	6.0567	6.3763
	Citryl-CoA lyase	F6CGY1	Desku_2747	7.64427	7.75164	7.29826	7.40382	7.47385	7.63924	7.04763	7.44454	7.56086	7.42436	7.80454	7.79447	7.54691	8.00398	7.98249	8.08969	8.16074	7.909	8.01381	8.03342	7.96351
	Uncharacterized protein	F6CGY8	Desku_0921	6.6278	6.93082	6.87044	5.60481	5.5236	6.05805	6.85298	6.78882	6.79623	6.71807	7.02547	7.21347	7.06491	6.97919	5.39905	6.73502	6.59731	7.1378	7.25503	7.04321	6.14904
	Uncharacterized protein	F6CGZ8	Desku_0931	5.9322	5.56389	6.59228	6.5202	6.44793	6.73903	6.22111	6.10064	6.45158	5.69737	7.10459	7.2235	6.91906	6.65146	5.7962	6.03825	5.61882	6.69933	5.59147	5.95758	6.63714
	Iron-sulfur cluster carrier protein	F6CH17	Desku_1132	7.50508	7.80097	7.55902	8.04731	8.00514	8.07828	7.42203	7.22858	7.3424	6.06483	6.99261	7.08838	7.10082	7.00376	6.89021	6.89539	6.93907	7.20355	6.82356	7.25837	7.22331
	HtrA2 peptidase	F6CH18	Desku_1133	7.7843	7.6538	7.77367	7.86561	7.76376	7.8434	8.32125	8.15372	8.32	8.11498	7.94132	7.68196	7.76471	7.54829	7.82687	7.69507	7.98806	7.52917	7.76436	7.57702	7.87927
	4Fe-4S ferredoxin iron-sulfur binding domain-containing protein	F6CH24	Desku_1432	6.95452	6.8159	6.60739	6.66552	6.30946	5.93121	6.63176	7.0746	6.60197	7.27596	6.8896	6.93793	7.09033	7.29673	7.61614	7.34766	7.84749	7.0463	7.0389	7.13466	7.10113
	Methyl-viologen-reducing hydrogenase delta subunit	F6CH25	Desku_1433	7.23292	7.37916	7.24043	6.039	6.63821	6.68292	7.10267	7.46456	7.41865	6.87645	7.36161	7.50369	7.4651	7.93333	7.77152	7.85188	7.84178	7.7716	7.96654	7.94805	8.02702
	FAD dependent oxidoreductase	F6CH26	Desku_1434	7.11644	7.12859	6.98973	6.61368	7.03463	6.87594	6.87024	7.16738	7.28328	7.66918	7.50013	7.51073	7.55108	7.65007	7.61947	7.47916	7.78251	7.64958	7.66877	7.5069	7.53571
	CoB--CoM heterodisulfide reductase	F6CH27	Desku_1435	6.78581	7.01519	6.75569	6.46984	6.12584	6.58388	7.11501	6.95243	6.7384	7.41962	6.87338	7.00436	7.0616	7.38566	7.19287	7.22391	7.25907	7.20019	7.44982	7.212	7.18588
	Fe-S oxidoreductase	F6CH28	Desku_1436	7.08853	7.41312	6.73562	6.51563	6.72065	6.14993	7.15278	7.48545	7.05266	7.68264	7.03531	7.04821	7.21243	7.18941	8.00522	7.7204	7.79653	6.94911	7.7424	7.71564	7.22881
	Subtilisin	F6CH31	Desku_1439	5.92405	6.21929	5.78487	6.03883	5.51961	5.78491	7.4371	6.73829	6.52395	7.01903	6.72882	6.67803	6.14947	7.37732	7.54742	7.81734	7.55555	8.71549	8.51174	8.58023	8.98942
	Uncharacterized protein	F6CH32	Desku_1440	6.19257	6.2624	5.97582	4.99106	5.50643	5.48866	7.23032	7.26541	7.31869	7.62263	7.26706	7.39254	6.62381	7.8665	5.78967	6.2098	5.57292	9.1765	9.16313	9.12353	9.40812
	UPF0173 metal-dependent hydrolase Desku_1443	F6CH35	Desku_1443	8.23122	8.1522	8.42062	7.97481	8.04614	7.94927	8.35892	8.45436	8.1771	7.90934	8.59474	8.6566	8.55026	8.27768	8.12665	8.36836	8.37313	8.39132	8.16649	8.51578	8.61039
	LAO/AO transport system ATPase	F6CH36	Desku_1444	7.28771	7.34537	6.91704	7.38276	7.46679	7.77214	7.26825	7.08998	6.86845	6.79582	6.90164	6.80998	6.7395	7.23517	6.55358	5.82155	6.02661	6.67862	6.96852	7.2257	6.91973
	Thioredoxin reductase	F6CH37	Desku_1445	7.76245	7.85842	7.6098	7.65819	7.63413	7.6606	7.30874	7.30335	7.28874	7.01966	7.60787	7.54314	7.38575	7.80215	7.5641	7.57534	7.62995	7.51903	7.69153	7.72175	7.66544
	Monosaccharide-transporting ATPase	F6CH38	Desku_1446	6.86198	6.90489	7.13159	7.02531	7.10806	6.88413	6.78442	5.87854	6.55238	6.55928	6.71836	6.755	6.62221	6.62866	6.52612	6.5034	6.41579	6.57309	6.56209	6.51908	6.68532
	Sulfate-transporting ATPase	F6CH39	Desku_1447	6.71378	6.78643	6.99193	6.50146	6.93506	6.6468	6.54304	6.58585	6.23864	6.17246	6.48255	6.55693	6.64744	6.49506	6.20648	6.38954	6.22212	6.36269	6.57734	6.44318	6.62577
	Extracellular ligand-binding receptor	F6CH42	Desku_1450	8.73722	8.75159	8.82805	8.58249	8.48164	8.44616	8.71617	8.50029	8.62501	8.49168	8.38673	8.50796	8.38286	8.45171	8.45899	8.66619	8.37811	8.33122	8.1788	8.29818	8.28635
	Purine or other phosphorylase family 1	F6CH43	Desku_1451	6.75413	6.90442	6.80403	6.88169	7.164	6.7046	7.11391	6.75119	6.63512	6.77455	6.9144	7.02845	6.91661	7.00424	6.82441	7.01187	7.03953	7.1637	6.82616	7.02731	6.95815
	Adenylate kinase	F6CH45	adk	8.6526	8.45333	8.74486	8.43938	8.54847	8.60271	8.44637	8.90161	8.77863	8.43032	8.90376	8.9515	8.80622	8.7553	8.78866	9.07317	8.88673	9.01808	8.91003	9.01691	8.97601
	Uncharacterized protein	F6CH46	Desku_1454	7.40613	7.25346	7.75467	7.13975	7.01486	7.2189	7.45562	7.64381	7.58517	7.05922	7.69294	7.71494	7.45539	7.26661	7.36549	7.50676	7.30127	7.54398	7.47926	7.77659	7.67313
	Uncharacterized protein	F6CH47	Desku_1455	6.0728	6.42108	6.62308	6.20543	6.56185	5.96434	6.54975	6.81958	6.58464	5.94449	6.91673	6.75247	6.83622	6.49217	6.74947	7.26827	6.65343	6.74492	6.67672	5.87737	6.71227
	1-(5-phosphoribosyl)-5-[(5-phosphoribosylamino)methylideneamino] imidazole-4-carboxamide isomerase	F6CH50	hisA	7.66748	7.61519	7.90371	7.62692	7.6803	7.75515	7.87082	7.68245	7.77019	7.42431	7.43209	7.61476	7.44345	7.34094	7.55636	7.74003	7.34555	7.18971	7.54689	7.35311	7.47279
	Imidazole glycerol phosphate synthase subunit HisH	F6CH51	hisH	6.41289	5.83316	6.62321	7.13306	6.45449	5.7102	5.8145	6.00378	6.17819	5.98962	6.80363	7.20134	6.68292	6.46291	6.54575	6.47161	5.64736	6.69477	6.49978	6.51544	6.56092
	Imidazoleglycerol-phosphate dehydratase	F6CH52	hisB	5.98179	5.91981	6.05121	6.02878	5.84994	6.49615	5.76365	5.85317	6.17344	6.11053	5.88849	6.21618	6.08032	6.27513	5.92265	6.01871	5.83654	6.07837	6.30296	6.22959	6.07974
	Histidinol-phosphate aminotransferase	F6CH53	hisC	7.65852	7.28758	7.29585	7.20287	6.88697	7.52174	7.25964	7.53495	7.41424	7.34185	7.49949	6.8165	7.03965	6.99491	7.04258	6.82278	7.31526	6.73926	6.48838	6.61942	6.72574
	Histidinol dehydrogenase	F6CH54	hisD	6.81963	7.13363	7.23203	7.45364	7.47627	7.30404	7.19058	6.64633	6.80383	6.33047	6.69315	7.11909	6.95138	7.04964	6.97127	6.71481	7.08261	6.55848	6.7393	6.65993	7.0159
	TrpR like protein, YerC/YecD	F6CH55	Desku_1694	6.42822	6.07265	6.04696	6.49733	6.45571	6.41338	6.60845	5.94585	6.58442	6.55802	6.61381	6.54427	6.15089	6.23513	7.03727	6.89063	6.6985	5.84232	5.43073	6.02547	5.84834
	Phosphoribosylamine--glycine ligase	F6CH56	purD	7.21709	7.38485	7.63379	7.60682	7.47178	7.6329	7.03072	6.63688	6.97907	6.90024	6.88375	6.9	6.93935	6.72227	7.34809	7.23777	6.80691	6.64787	6.61343	6.72566	6.6878
	Bifunctional purine biosynthesis protein PurH	F6CH57	purH	8.30123	8.34096	8.3822	8.5559	8.48739	8.60255	7.94634	7.96058	7.94908	8.00492	8.02584	8.38099	8.33177	8.07184	8.01883	7.95941	8.13985	8.11257	8.07044	7.96641	7.90748
	Phosphoribosylglycinamide formyltransferase	F6CH58	purN	6.84317	6.84385	7.06547	6.84118	7.13434	6.80527	6.63324	6.97467	6.97438	6.09676	7.02477	7.21498	6.75978	6.83888	7.25539	7.35193	7.16011	7.04805	7.19907	7.01833	7.03611
	Phosphoribosylformylglycinamidine cyclo-ligase	F6CH59	purM	7.00894	6.7201	6.5667	6.61172	7.12379	7.17181	5.67452	6.57115	6.45767	6.24348	6.35601	6.66898	6.506	6.77296	6.07313	6.19791	6.04048	5.47286	6.37221	6.02079	5.81527
	Amidophosphoribosyltransferase	F6CH60	purF	6.65775	5.90894	6.02449	5.69961	6.77496	6.46096	5.86627	5.7466	5.9872	5.79916	6.76273	5.65138	6.15086	6.65868	5.8312	6.23093	6.992	6.25498	6.18452	5.90534	5.87655
	Phosphoribosylaminoimidazole-succinocarboxamide synthase	F6CH61	purC	7.69843	8.07022	7.87623	8.05721	8.04423	8.04957	7.54574	6.97506	7.46057	7.55427	7.99135	8.19896	7.86261	7.78395	7.48164	7.65897	7.35405	7.61639	7.52018	7.6996	7.80557
	Adenylosuccinate lyase	F6CH62	Desku_1701	7.73853	7.79143	7.69235	7.8562	7.71713	7.99534	7.38355	7.52456	7.0769	7.53214	6.95073	7.30036	7.3403	7.54949	7.37278	7.18236	7.12264	6.88126	6.81943	7.11637	6.72582
	N5-carboxyaminoimidazole ribonucleotide mutase	F6CH63	purE	7.73276	7.26658	7.39519	7.8532	7.65556	7.64687	7.71002	7.5619	7.5371	7.35388	7.48029	7.34612	7.60437	7.19335	7.94391	7.58908	7.69818	7.22899	7.32478	7.46225	7.24559
	Formylmethanofuran dehydrogenase subunit E region	F6CH67	Desku_2196	6.6351	6.49672	6.44485	5.56806	5.66945	5.56597	6.50491	6.31738	6.12469	6.06282	6.32958	6.49051	5.89138	6.61473	7.68511	7.7486	7.1452	6.67248	6.889	7.16441	7.20325
	Copper amine oxidase-like domain-containing protein	F6CH91	Desku_2223	5.9659	6.34934	5.66205	6.08741	6.04347	6.22545	6.65667	5.35601	6.4133	7.70771	5.92892	5.98585	5.9552	5.77364	6.89791	7.02625	7.57717	5.97297	5.84769	5.90217	6.03486
	Cobaltochelatase	F6CH95	Desku_2227	5.82305	5.90784	6.00707	5.67809	6.00458	6.03871	5.91573	5.25584	6.62465	7.02963	5.87304	6.17587	5.83589	6.03822	7.02881	6.25165	7.50409	6.19898	6.10795	5.80542	6.19386
	Daunorubicin resistance ABC transporter ATPase subunit	F6CH98	Desku_2230	5.66002	5.77865	6.15959	5.75343	5.90207	6.14159	6.33309	6.02441	6.49806	5.90709	6.00685	5.83222	5.78184	6.03087	5.95697	5.949	5.77204	6.54234	5.68485	5.9741	6.12252
	Mg-protoporphyrin IX chelatase	F6CH99	Desku_2231	5.81491	5.95434	6.39103	6.7103	6.78644	6.78976	6.02148	5.96198	5.88112	7.27616	6.01203	6.2154	5.99105	6.03883	6.1254	5.81922	5.33906	6.02379	5.81988	6.2339	6.04938
	Lipoprotein, putative	F6CHA3	Desku_2235	5.62833	5.78307	5.61662	5.49167	6.1747	5.73899	6.04767	5.79843	5.87684	5.92016	6.79988	7.053	6.24239	6.92661	5.74472	5.70132	5.63343	6.1131	6.03237	6.84313	6.2445
	Uncharacterized protein	F6CHA5	Desku_2354	7.15281	7.59074	7.69532	7.88633	8.23747	7.85255	7.01372	7.44943	7.64286	6.68035	7.82308	7.78142	7.64525	7.65167	7.35515	7.0658	7.24998	7.53237	7.36335	7.46226	7.47534
	Cell division protein FtsK/SpoIIIE	F6CHA8	Desku_2357	6.36046	6.32578	6.49322	6.65337	7.09485	7.16053	6.27387	6.22013	6.13903	5.82491	5.70733	5.96326	5.91616	6.00303	5.77318	5.84664	5.7054	5.61907	6.02395	5.91736	6.15552
	Uncharacterized protein	F6CHA9	Desku_2358	6.22826	5.97411	6.15248	5.61772	5.3803	5.76014	6.29565	6.16265	6.49348	6.00345	5.92499	5.64815	5.74933	6.08379	5.42418	5.94859	5.67166	5.88998	6.06528	6.29634	5.9037
	Lipoprotein LpqB, GerMN domain protein	F6CHB0	Desku_2359	7.20287	6.41875	6.16976	6.88824	7.01753	6.90625	6.64077	7.04949	7.14845	5.64874	7.54887	7.16447	7.26188	7.43215	7.13004	7.04914	7.13091	7.32118	7.37882	7.52653	7.29691
	Hydroxyethylthiazole kinase	F6CHB4	thiM	6.24586	6.18355	6.4682	6.67807	6.67118	6.78177	5.80734	6.26368	5.50072	6.15134	6.36241	6.30948	6.39261	6.32133	6.14139	6.25397	6.19354	5.67698	6.33096	6.32129	5.94976
	Alpha-ribazole phosphatase	F6CHB6	Desku_2365	5.71148	6.17823	6.66989	5.46701	5.85494	6.45975	6.26599	6.74526	6.46235	5.79362	7.11836	7.41241	6.80129	6.89638	5.71117	6.61073	5.94592	6.86984	6.86351	6.83777	6.86421
	Cobyrinate a,c-diamide synthase	F6CHB9	cbiA	6.24406	5.80268	5.98919	6.0255	6.53117	5.89246	6.09169	5.98119	5.41792	5.90861	6.69754	6.07364	6.05595	6.70974	5.92627	5.55658	6.0164	6.06686	6.67068	6.77978	5.74019
	Cobyric acid synthase	F6CHC1	cobQ	6.10137	5.82963	5.90411	5.9691	5.75101	5.59137	5.94135	6.12408	6.22066	6.26024	5.65989	6.17273	5.98873	6.93663	5.78817	5.60269	5.85111	6.72963	6.18361	6.93637	6.23805
	Adenosylcobinamide-phosphate guanylyltransferase	F6CHC2	Desku_2371	6.52039	6.09566	6.22984	5.84058	6.22947	6.31267	6.23842	6.40794	6.2397	6.43127	7.37001	7.87529	7.52059	7.55465	6.54309	6.37249	6.88716	7.91452	7.88545	7.75903	7.95674
	Uncharacterized protein	F6CHC3	Desku_2372	6.45408	6.48959	6.62136	6.92066	6.97712	6.80157	6.85991	6.89282	6.71272	6.0306	7.20825	7.00983	6.93921	6.6104	7.09708	7.08379	6.69595	6.75429	5.84064	6.38403	6.32486
	LL-diaminopimelate aminotransferase	F6CHC5	Desku_2374	5.90587	7.21651	6.20507	6.72212	6.22053	6.31065	7.26148	6.54813	6.96614	5.7001	6.12529	6.90271	6.92294	6.72925	5.73266	5.65582	5.6541	6.10459	6.85934	6.03807	7.00338
	Stage V sporulation protein S	F6CHC8	Desku_2377	7.7645	7.97631	7.81187	7.6454	7.43465	7.70131	8.18182	7.95434	7.96918	7.84879	7.68855	7.93036	7.76334	7.77417	6.79139	6.02453	6.0534	7.88377	7.84811	7.79571	7.81429
	Ribonuclease Y	F6CHD1	rny	7.78242	7.74783	7.84218	8.23325	7.78655	7.92204	6.8971	7.09005	7.53061	7.67509	7.485	7.44495	7.53157	7.58467	7.17272	6.97636	7.25049	7.1876	7.00195	6.78813	7.22629
	Protein RecA	F6CHD2	recA	7.99743	7.87619	7.82901	7.99412	7.98745	7.99987	7.98762	7.87981	7.74785	8.02494	7.71561	7.83596	7.80748	7.91697	7.2128	7.41196	7.51366	7.79386	7.74385	7.79378	7.83204
	Putative competence-damage inducible protein	F6CHD5	cinA	5.86155	6.23482	6.57801	6.27857	6.09104	6.12586	6.22748	6.53436	6.45577	5.99066	6.40278	6.75281	5.96481	6.60794	6.75361	5.91271	6.57674	5.8082	6.42791	6.51282	6.41621
	XRE family transcriptional regulator	F6CHE1	Desku_2390	6.12775	6.07977	6.25638	6.19587	6.08174	6.02061	5.61868	6.37422	6.09289	6.00306	5.91098	5.85274	5.74232	6.46365	5.94357	5.92094	5.82481	6.07828	6.09489	6.39691	6.12798
	Lactate utilization protein B/C	F6CHE4	Desku_2393	7.72096	7.425	7.67141	9.69959	9.78101	9.73049	8.23122	7.80652	7.93569	8.08945	7.81169	7.62151	7.78552	7.44917	7.68082	7.79224	7.44323	7.8522	7.77363	7.90757	7.67385
	Lactate utilization protein B/C	F6CHE5	Desku_2394	5.73688	5.99896	6.81789	8.81248	8.66466	8.85099	7.54675	7.121	7.11863	6.36762	6.70064	7.3095	6.84432	6.79967	6.65446	6.99206	6.1821	7.43941	6.80557	6.9863	7.1085
	L-lactate transport	F6CHE6	Desku_2395	5.76091	5.69527	5.87974	8.33306	8.10298	8.27379	6.1104	6.03413	6.06504	5.75003	6.38319	5.71982	6.0694	6.1486	5.9088	6.28421	5.79209	6.3079	5.82801	6.32844	6.32969
	Fe(3+)-transporting ATPase	F6CHF7	Desku_2592	6.93466	6.98721	6.9567	7.01691	7.20561	6.94597	7.20944	7.25057	7.13776	6.9945	7.08304	6.98233	6.92641	7.05637	5.98647	5.66079	5.88673	7.14485	7.17857	7.174	7.16256
	ABC-type transporter, periplasmic subunit family 3	F6CHF9	Desku_2594	7.22308	7.25988	7.47721	7.27163	7.43455	7.42152	7.78567	7.72981	7.70192	7.98276	8.06744	8.21948	7.89276	8.03419	8.04265	8.15103	8.0498	8.08785	8.16717	8.06793	8.13114
	GTP cyclohydrolase 1 type 2 homolog	F6CHG2	Desku_2597	6.47539	6.85442	6.2899	7.06371	7.29288	7.28901	6.82824	6.74032	6.13062	6.35486	7.02424	6.5731	6.84849	6.9391	7.03842	6.95925	6.96234	6.56477	6.6382	6.73293	6.58189
	TRAP transporter solute receptor, TAXI family	F6CHG6	Desku_2601	5.85835	5.93261	6.18009	6.0644	5.96109	5.43213	7.23259	5.5967	6.38302	6.69738	7.51984	7.52577	7.32195	7.04661	8.17921	7.67681	7.80462	7.16492	7.30153	7.2008	7.46553
	Electron transfer flavoprotein alpha/beta-subunit	F6CHG7	Desku_2603	7.9715	8.19568	7.85748	8.07936	8.16625	8.03023	8.07408	8.03036	7.93017	7.89081	8.33652	8.12714	8.38709	8.26273	8.56774	8.10802	8.50714	8.24966	8.12672	8.214	8.15357
	Electron transfer flavoprotein alpha/beta-subunit	F6CHG8	Desku_2604	6.48608	6.31455	6.16274	5.92309	6.18299	6.42942	5.91766	6.1548	6.11215	6.04581	5.82873	6.14117	6.46648	6.30938	5.92976	5.60136	7.14591	5.6389	6.04592	6.33437	6.11701
	Propionyl-CoA carboxylase	F6CHG9	Desku_2605	7.68345	7.67656	7.63282	7.45082	7.56351	7.49922	7.11724	7.31742	7.51818	7.7441	7.49981	7.71152	7.90481	7.45085	7.60172	7.62864	7.64396	7.74955	7.32399	7.48081	7.59948
	Butyryl-CoA dehydrogenase	F6CHH0	Desku_2606	7.74062	7.70113	7.69342	7.69881	7.73132	7.59224	7.75734	7.648	7.74155	7.96664	7.81466	7.80674	7.94388	7.92099	8.01153	8.09715	8.03583	7.69384	7.73674	7.76053	7.62046
	RNA polymerase sigma factor SigA	F6CHH3	sigA	7.15518	7.56711	6.42622	7.44654	7.42945	7.31829	6.64135	6.30182	5.72487	6.81162	7.12766	7.1208	6.72045	7.2223	6.7099	6.73456	6.79748	6.8016	6.75063	6.85499	6.82419
	NADPH-dependent FMN reductase	F6CHH6	Desku_2612	7.41103	7.45065	7.6416	7.50849	7.73506	7.64499	7.169	7.20833	6.01855	7.41552	7.57764	7.78486	7.46076	7.4575	7.44454	7.52715	7.64625	7.53714	7.62531	7.33496	7.53554
	Pyruvate, phosphate dikinase	F6CHH9	Desku_2615	8.96795	9.08088	9.02436	9.19218	9.26684	9.20774	9.04139	8.83093	8.91324	8.8568	9.14317	9.12568	9.11896	9.18167	9.43278	9.08149	9.31488	9.17998	9.25054	9.09736	9.01895
	Putative pyruvate, phosphate dikinase regulatory protein	F6CHI0	Desku_2616	8.05972	7.94466	7.81355	7.89344	7.90932	8.02617	7.7547	7.57551	7.60981	7.71156	7.55854	7.522	7.79201	7.99449	8.09349	8.03125	7.92495	7.78369	7.78914	7.85253	7.68467
	Transcriptional regulator	F6CHI1	Desku_2617	7.3719	7.33465	7.61132	7.32862	7.3858	7.5297	7.34441	7.28583	7.36769	7.01607	7.25568	7.2861	7.24047	7.05987	7.66759	7.92088	7.32529	7.19753	7.34864	7.35384	7.2929
	Glycine--tRNA ligase beta subunit	F6CHI2	glyS	8.31319	8.18557	8.1917	8.52989	8.49817	8.45136	7.9848	7.92152	7.92961	7.56939	7.90077	7.99254	7.95092	8.05431	8.17621	7.82012	7.9825	7.4607	7.48574	7.06281	7.26202
	Glycine--tRNA ligase alpha subunit	F6CHI3	glyQ	7.42562	7.06446	7.3796	7.08821	7.20602	7.0984	6.76438	6.9711	7.07221	6.20907	7.30795	7.21806	6.99197	7.26691	6.9218	7.11474	6.93424	6.33536	6.4339	6.90775	6.5309
	Uncharacterized protein	F6CHI4	Desku_2620	5.88103	5.92987	5.84731	5.96481	5.88424	5.76147	6.08945	5.59166	5.95097	6.28099	5.5774	6.06404	5.94743	6.08284	6.96435	7.26607	6.89995	6.581	5.51964	6.34295	5.82938
	Pyruvoyl-dependent arginine decarboxylase	F6CHJ1	Desku_2627	5.99734	6.26472	6.17704	5.53401	5.95855	6.02937	6.52647	6.44392	6.43149	5.71939	6.40839	6.18921	6.01156	6.03569	5.61382	6.31084	6.22344	7.47219	6.79874	6.53022	7.62512
	Sporulation lipoprotein, YhcN/YlaJ family	F6CHJ2	Desku_2628	6.14727	6.08237	6.37312	5.87118	5.58458	5.42559	6.27804	6.33535	6.72823	6.16969	5.94076	6.30978	5.75143	5.30055	6.57617	6.1012	6.65725	6.7154	6.86778	7.10745	7.34309
	GTPase Era	F6CHJ5	era	6.80932	6.97634	7.01924	7.51548	7.43217	7.14217	7.07427	7.2546	7.16755	6.8796	6.77827	6.91329	6.85598	7.23134	6.63711	6.88291	6.68687	6.70775	6.77926	6.15136	6.50405
	Cytidine deaminase	F6CHJ6	Desku_2632	6.75253	6.60166	6.6993	6.90244	6.99278	6.79417	6.84443	6.93191	6.89337	5.65151	6.71876	7.26503	7.20745	7.05173	7.27288	7.13162	7.20033	7.30649	6.77908	6.9851	7.00462
	Methyl-accepting chemotaxis sensory transducer	F6CHJ7	Desku_2749	5.86262	6.08822	6.29294	5.29795	6.14049	5.92825	5.78272	5.93863	6.08255	6.0346	7.40286	7.1014	7.09479	7.53591	5.55726	7.97837	5.48846	7.20093	7.45222	5.86495	6.24319
	4Fe-4S ferredoxin iron-sulfur binding domain-containing protein	F6CHJ9	Desku_2751	5.69322	6.22396	6.86355	5.80601	7.04218	7.05975	5.8404	6.52425	6.27386	6.01748	7.37162	7.69528	7.24608	7.86386	6.90476	6.77827	6.92487	7.70522	7.91136	7.76364	8.07419
	Nitrate reductase	F6CHK0	Desku_2752	7.69424	7.77039	7.82504	8.32506	8.21746	8.03383	8.1745	7.78739	7.77693	7.73808	8.69967	8.49049	8.51124	8.30593	8.30546	8.15652	8.16149	8.28648	8.42109	8.19243	8.3241
	Probable membrane transporter protein	F6CHK2	Desku_2754	7.8555	7.75154	7.5591	8.31207	8.00962	8.34034	7.4182	7.92539	7.8666	8.38519	8.3586	8.18475	8.29634	8.38097	7.8017	7.76035	7.74664	8.64668	8.77089	8.6189	8.71456
	4Fe-4S ferredoxin iron-sulfur binding domain-containing protein	F6CHK4	Desku_2756	6.03351	6.41531	6.05553	6.12654	6.24846	5.72834	6.06025	6.15517	6.07293	5.97945	7.31349	7.06517	7.14635	7.39315	5.64004	5.67101	5.70156	7.34713	7.92929	6.97506	7.05304
	Nitroreductase	F6CHK5	Desku_2757	7.07022	7.40286	7.36526	7.13004	7.26148	6.88514	7.49402	7.10089	6.20764	5.97481	7.47159	7.31203	7.17808	7.43686	6.69024	7.57691	7.3809	7.22873	7.42366	7.77317	7.39759
	UspA domain-containing protein	F6CHK6	Desku_2758	7.11737	7.16367	7.31946	7.29332	7.28122	7.28033	7.78298	7.7448	7.63298	7.35162	7.43399	7.76518	7.81833	7.50971	7.72766	7.92047	7.32879	7.70644	7.5198	7.69034	7.58737
	Citrate transporter	F6CHK7	Desku_2759	6.93459	5.44533	7.04037	7.41931	6.92468	6.94248	5.96338	5.91891	5.90661	7.38931	5.60387	6.30527	6.02592	5.95703	5.50875	7.05538	6.68071	6.80414	5.85522	5.49785	6.71903
	Deoxyribose-phosphate aldolase	F6CHK8	deoC	7.53312	7.58108	7.89951	7.96158	7.897	7.78011	7.52131	7.34731	6.86853	7.46811	7.37772	7.40429	7.17751	6.92301	7.12008	7.02309	7.14619	7.03109	6.45277	7.00312	6.99142
	Glycosyl transferase group 1	F6CHK9	Desku_2761	6.8637	6.36834	6.85705	6.68079	6.41474	6.67034	6.72309	6.49075	6.62941	6.42903	6.59112	6.70486	5.93835	6.54508	6.17866	6.28495	6.21453	6.53719	5.62162	6.55075	6.02819
	Antitoxin	F6CHM2	Desku_0464	7.10411	7.20984	7.37251	7.17644	7.26935	7.04677	7.03185	7.37665	7.19568	7.14743	7.2489	7.47427	7.44444	7.53334	6.97531	7.17476	6.81405	7.29881	7.3069	7.28375	7.18971
	Uncharacterized protein	F6CHM5	Desku_0467	7.03177	7.2865	5.64841	7.59098	7.63401	7.39792	6.3918	5.95223	6.3283	6.81562	6.55598	6.36431	6.79025	6.62595	6.71508	6.42491	6.65673	6.20723	5.94155	6.52073	6.35818
	Adenine deaminase	F6CHM8	ade	6.24172	5.84929	6.2117	7.04313	6.57416	6.57262	6.49122	6.02192	5.61077	5.3448	6.17233	6.31505	6.75384	6.41896	6.89437	6.33775	6.75741	6.43412	6.68632	5.78001	6.2791
	ATP phosphoribosyltransferase	F6CHN2	hisG	7.92856	7.98069	7.80335	8.29942	8.21421	8.20041	7.27423	7.20962	7.0325	7.12976	7.66393	7.54343	7.49607	7.95433	7.55688	7.5596	7.33094	7.28144	7.35305	7.70369	7.42254
	CoA-binding domain protein	F6CHN3	Desku_0475	6.61499	7.04634	6.17863	6.31142	5.93715	6.57938	6.7217	6.62492	5.98592	6.30602	6.76447	6.91866	6.65975	6.65452	6.72853	6.59144	7.0204	7.09293	6.97534	6.65201	6.94324
	Acetyl-CoA synthetase I (NDP forming), beta subunit	F6CHN4	Desku_0476	6.25052	6.70257	6.66451	6.41896	6.64574	6.02144	5.92107	6.66978	6.10829	6.89138	7.16864	7.34001	6.76505	6.78191	7.11853	7.25955	6.8902	7.11521	6.58559	6.75838	7.4115
	Uncharacterized protein	F6CHP3	Desku_0760	6.06309	5.79596	5.77744	6.56339	6.48827	5.36799	6.18052	6.02879	5.69837	6.02496	5.97538	6.37031	5.99992	6.16956	5.86981	5.55588	6.0175	6.20953	6.24068	6.00185	6.13753
	Uncharacterized protein	F6CHR3	Desku_0780	5.78356	6.57507	5.75106	6.08741	6.22453	6.58176	5.85004	6.29574	5.92635	6.22178	5.98951	6.19602	6.00288	6.05029	5.67632	5.7292	5.81282	6.02424	5.78344	6.04468	6.19078
	Precorrin-8X methylmutase	F6CHU7	Desku_1459	6.98691	7.24475	7.30438	7.51673	7.94663	7.71431	7.41248	5.75216	5.48028	6.86213	7.11721	7.16164	6.8926	7.06198	5.42581	7.248	6.54771	7.47157	7.43572	7.29146	7.50599
	Cobalamin (Vitamin B12) biosynthesis CbiX protein	F6CHU8	Desku_1460	6.92933	6.85327	7.20607	7.35828	7.51123	7.28807	7.14448	7.61237	7.23915	6.01192	7.73098	7.82793	7.9283	7.67317	6.17551	6.02535	5.97192	7.44125	7.1878	7.1532	7.44772
	Precorrin-6x reductase	F6CHU9	Desku_1461	5.68504	5.70626	6.04186	5.72234	6.27622	5.79632	5.8941	6.1099	5.54432	6.00645	6.43981	5.7854	5.87548	5.74977	5.46888	5.83318	5.04918	5.80608	6.22233	5.61895	5.98377
	Precorrin-3B C17-methyltransferase	F6CHV0	Desku_1462	6.06729	6.15693	5.92326	6.14903	6.58435	6.54679	6.07163	5.90067	6.11107	5.81009	6.79078	6.82008	6.84323	6.99544	6.55664	6.52808	6.4186	6.6597	6.9659	6.75452	6.81384
	Precorrin-4 C11-methyltransferase	F6CHV2	Desku_1464	5.96402	6.31322	5.4929	5.87677	5.14541	5.69113	6.15148	6.26913	5.97796	5.84071	6.46088	6.20453	6.26872	6.94869	5.52154	5.63575	5.38753	6.53246	6.56772	6.97933	7.05941
	Precorrin-2 C20-methyltransferase	F6CHV3	Desku_1465	6.38462	6.30081	6.26002	6.5566	6.43778	6.72135	5.92116	6.64217	6.07851	6.60265	7.04805	7.03918	6.8712	6.63508	6.05047	6.08787	5.99574	6.78655	6.97557	6.93429	6.90218
	Precorrin-6Y C5,15-methyltransferase (Decarboxylating), CbiT subunit	F6CHV4	Desku_1466	6.80243	6.82054	7.0904	6.84289	6.86734	7.08178	7.20702	6.94286	6.97214	6.84402	7.53156	7.39201	7.46052	7.36052	5.60588	5.74114	5.54657	7.43835	7.44004	7.37181	7.4965
	Isochorismatase hydrolase	F6CHW0	Desku_1472	6.97004	6.44939	7.30514	7.41312	6.69325	7.18873	7.50887	7.70596	7.71713	7.22585	7.76054	7.63006	7.67825	7.60879	7.97481	7.50687	7.75875	7.59071	7.59488	7.64856	7.81143
	UPF0145 protein Desku_1473	F6CHW1	Desku_1473	7.03763	7.36033	7.22352	7.32453	7.22565	7.14638	7.18449	5.7297	6.59337	7.13758	6.96669	7.25003	7.21598	7.32652	6.71086	7.2093	7.0574	6.80223	6.78599	6.88395	6.95222
	GMP synthase [glutamine-hydrolyzing]	F6CHW2	guaA	7.13204	7.59194	7.02048	7.78819	7.70247	7.75846	6.82617	6.56204	6.69847	6.82177	7.15945	6.3217	6.28024	6.45562	6.57523	6.29577	6.44813	6.42953	6.67115	6.29881	6.47239
	Hypoxanthine phosphoribosyltransferase	F6CHW3	Desku_1705	6.95949	6.75129	7.00937	7.33714	7.32597	7.3712	6.84665	6.44726	6.79709	6.8148	7.59483	7.38682	7.04704	6.76254	7.00251	6.5843	6.93372	7.08408	7.03587	6.82885	6.83813
	Uncharacterized conserved protein UCP033563	F6CHW6	Desku_1708	7.49452	7.39545	7.47384	7.78288	7.79982	7.74099	7.06978	7.07722	7.2466	6.96807	7.17316	7.16808	7.11797	7.28722	6.88324	6.98328	7.10738	6.52023	6.68669	6.70262	6.71161
	Tetratricopeptide TPR_2 repeat-containing protein	F6CHX0	Desku_1712	7.40958	7.51226	7.52613	7.95063	7.81026	7.84781	7.78808	7.33323	7.07328	7.25088	7.40843	7.25914	7.15207	7.51621	7.73978	7.13754	7.36655	7.18133	7.20815	7.20276	5.88959
	S-layer domain-containing protein	F6CHX1	Desku_1713	6.93605	6.56327	6.69274	5.61348	6.59694	6.52786	7.03129	7.15011	7.11344	6.8838	7.02276	5.78209	6.86768	6.42924	6.39986	5.98613	6.45463	5.85536	6.07994	6.4484	5.98357
	Uncharacterized protein	F6CHX8;F6CI86	Desku_1721	7.24971	7.14085	7.08436	7.03671	7.18449	7.43635	5.76968	6.89095	7.00471	6.91157	7.12753	7.05034	6.67807	6.87317	6.81684	6.91635	7.18341	6.9754	6.79206	6.7727	6.83918
	Methyl-accepting chemotaxis sensory transducer	F6CHY7	Desku_2779	7.44702	7.39644	7.49866	7.29938	7.18619	7.10917	7.515	7.39014	7.52573	6.12807	7.39011	7.43659	7.52163	7.37702	7.33216	7.25193	6.96885	7.24403	7.39132	7.35729	7.36207
	Uncharacterized protein	F6CHY8	Desku_2780	7.43315	7.45671	7.52937	7.45393	7.24195	7.24903	7.91933	7.77826	7.7087	7.45557	7.53058	7.43122	7.6008	7.40269	7.60807	7.48491	7.52447	7.22812	6.99539	7.24214	7.24067
	Nitrite and sulphite reductase 4Fe-4S region	F6CHY9	Desku_2781	8.35549	8.3795	8.44129	8.37616	8.13319	8.27632	8.26855	8.48397	8.39618	8.20153	8.38104	8.48473	8.33736	8.39658	8.30972	8.48841	8.19761	8.30846	8.36723	8.3763	8.45909
	Extracellular ligand-binding receptor	F6CHZ1	Desku_2784	7.03499	6.253	6.95343	5.91577	6.08632	6.05446	8.1274	8.01966	7.99481	7.76139	7.81756	7.79686	7.8983	7.32576	7.7784	8.06397	7.74525	7.78141	7.91757	7.92783	7.99496
	Copper amine oxidase-like domain-containing protein	F6CHZ6	Desku_2789	8.90771	8.04324	8.56177	7.14947	7.58372	6.51367	8.74865	9.05088	9.07221	8.56321	9.30899	8.97836	8.46684	9.00741	8.28058	8.5401	8.02772	8.42697	8.98783	8.53084	9.11641
	S-layer domain-containing protein	F6CHZ7	Desku_2790	7.98073	7.07015	7.45923	6.34153	6.67837	6.55338	7.8187	8.03822	7.71878	7.97432	8.2788	7.67502	7.63906	8.21796	7.81151	7.66352	7.91044	7.61809	7.97941	7.95177	8.18341
	Peptidase M24	F6CI06	Desku_2799	6.00724	5.93199	5.93395	6.34363	6.40758	6.34937	5.78111	6.20136	5.96004	6.18373	5.7625	5.77816	5.86895	5.4726	6.20142	5.9544	6.10555	5.81142	6.05555	5.68486	5.88406
	Threonine synthase	F6CI08	Desku_2801	7.64797	7.50209	7.0548	7.65501	7.66816	7.72037	7.44224	6.05139	7.41254	7.01528	7.60595	7.4246	7.24979	7.18879	6.67225	6.80729	6.87522	6.77011	6.74601	6.95274	6.48004
	Alpha-glucan phosphorylase	F6CI09	Desku_2802	7.88821	7.94505	8.26024	8.76258	8.68673	8.69906	8.40934	8.17354	8.17901	8.1506	8.18421	8.28262	8.18418	8.39245	8.64509	8.17438	8.62154	8.22572	8.41039	8.25147	8.18546
	(S)-2-hydroxy-acid oxidase	F6CI10	Desku_2803	7.64847	7.61197	7.70702	8.7131	8.71312	8.68189	7.24854	7.65295	7.61608	7.41315	7.63522	7.76595	7.70912	7.9492	7.65449	7.7877	7.62741	7.59305	7.64991	7.64308	7.87308
	Histidine triad (HIT) protein	F6CI11	Desku_2804	7.01507	7.19257	7.32677	6.99064	6.99579	6.89746	7.02251	6.96227	7.05903	6.88015	7.26853	7.43705	7.41273	7.08314	7.49629	7.74498	7.37372	7.2035	6.95669	6.96917	7.01824
	Uncharacterized protein	F6CI14	Desku_2807	5.70127	5.56906	6.66754	5.65668	6.5957	5.61302	6.22169	6.36924	5.78742	5.74711	6.23903	5.78948	5.85045	5.78982	6.68755	7.1518	5.95949	6.43014	5.91768	5.86502	6.01152
	ATPase associated with various cellular activities AAA_3	F6CI17	Desku_2810	7.30233	7.3558	7.29953	7.15658	7.27589	7.15442	7.37623	7.48077	7.78096	7.83371	6.90359	7.36384	7.1283	7.33371	7.48359	7.47403	7.42213	7.15797	6.90909	7.07055	7.3092
	Ferritin Dps family protein	F6CI23	Desku_0241	6.17026	6.10453	6.00028	5.61478	6.09532	5.81327	6.00216	5.51186	6.00774	6.75611	5.97976	6.42748	5.83726	6.5819	7.6502	7.50711	7.25256	7.43936	7.26785	6.89632	6.99409
	NADPH-dependent FMN reductase	F6CI27	Desku_0245	7.43186	7.85146	7.81105	7.8692	8.02776	8.11671	8.14157	7.99036	8.08789	7.65081	8.08803	8.33451	8.22144	8.15691	8.35915	8.03945	8.29157	8.15284	7.93874	8.03153	7.95314
	Tetracycline transcriptional regulator YsiA domain-containing protein	F6CI32	Desku_0252	6.57944	6.44515	6.7361	6.84066	7.1303	6.41855	5.85278	6.36448	6.13252	6.11446	6.9136	7.09614	6.61592	6.46183	7.12333	6.64138	5.24355	6.46578	6.64285	6.4023	6.32726
	Butyryl-CoA dehydrogenase	F6CI33	Desku_0253	6.98066	7.29964	6.78964	7.08803	6.54978	7.15229	5.89226	6.59968	6.54085	7.03567	6.54219	6.39401	6.8003	6.99395	6.91903	7.38527	7.07324	7.11959	6.57173	7.14792	6.96535
	3-hydroxyacyl-CoA dehydrogenase NAD-binding protein	F6CI35	Desku_0255	6.46205	6.51487	5.71253	6.51921	6.71275	6.52714	5.90105	6.85772	5.54037	6.03744	6.56916	6.53831	6.95076	6.85539	6.97119	6.51045	6.58606	7.09951	6.99817	6.96859	6.89906
	AMMECR1 domain protein	F6CI37	Desku_0257	7.13162	7.2672	5.71176	7.25708	7.41931	7.23917	7.09555	6.62536	7.58106	7.60782	7.45094	7.66149	7.55849	7.6179	7.46337	7.34928	7.57957	7.8587	8.11714	7.80457	7.82836
	Extracellular solute-binding protein, family 7	F6CI55	Desku_0801	6.62758	6.98034	7.07482	5.80936	5.91846	5.90825	7.69294	7.43099	7.57694	7.61592	8.21685	8.51104	8.52884	8.67829	8.16248	7.98428	7.95908	8.53927	8.24127	8.51374	8.42689
	CoA-binding domain protein	F6CI56	Desku_0802	6.59347	6.88323	6.4907	6.21484	6.59031	6.50462	7.08881	7.23431	7.45005	7.66182	8.26031	8.13966	8.26986	8.07482	8.15791	7.72702	7.9699	8.11471	8.04618	7.89574	7.73449
	Butyryl-CoA dehydrogenase	F6CI57	Desku_0803	7.87193	7.76088	7.61752	7.28856	7.21338	7.26014	8.21711	8.00178	8.0383	8.19287	8.50311	8.56325	8.69756	8.66608	8.36797	8.32887	8.34965	8.69242	8.57788	8.72249	8.73286
	Propionyl-CoA carboxylase	F6CI58	Desku_0804	5.82938	6.16221	6.08147	5.91621	5.9535	5.99432	6.03689	6.04028	6.11588	6.37902	6.60131	6.83242	7.3111	6.64056	6.92874	5.99028	6.86745	7.14383	6.42057	6.5373	6.20903
	Electron transfer flavoprotein alpha/beta-subunit	F6CI59	Desku_0805	6.53628	5.84624	6.2478	5.32144	6.02074	6.2164	7.09363	6.73661	6.79799	6.95204	7.64635	7.35566	7.65915	7.49867	6.95976	7.19251	6.89552	7.69589	7.66892	7.55777	7.82107
	Glyceraldehyde-3-phosphate dehydrogenase	F6CI60	Desku_1474	8.20017	8.50473	8.28056	8.89452	8.79283	8.86431	8.19676	8.1113	8.06371	8.16613	8.36631	8.49165	8.31273	8.16859	8.43487	8.16726	8.46541	8.17208	8.11866	7.97117	8.18828
	Cobyrinic acid ac-diamide synthase	F6CI79	Desku_1493	6.03748	6.19675	5.80326	6.58338	5.85567	5.93795	6.06285	6.31362	6.22855	6.042	6.77491	6.92455	6.10326	6.39517	5.87363	5.68361	5.41938	5.89315	6.18401	5.64074	5.90231
	Uncharacterized protein	F6CI80	Desku_1494	7.02111	7.44929	7.08113	6.9461	7.0117	6.82086	7.76611	7.91191	7.53394	7.49904	7.93993	7.9304	7.7889	7.54013	7.49484	7.61022	7.59612	8.17548	7.87144	7.98554	8.0228
	4Fe-4S ferredoxin iron-sulfur binding domain-containing protein	F6CI81	Desku_1496	7.68355	7.80793	7.44878	7.32756	5.67149	5.9747	7.79195	8.18287	8.29811	7.7145	8.22937	7.88705	7.15281	7.9052	5.61814	7.85283	7.84661	8.25076	8.3597	8.03727	8.29524
	Uncharacterized protein	F6CI82	Desku_1497	6.02468	6.27381	5.88785	5.94739	5.83999	5.61608	5.87929	6.12917	6.11307	6.06925	6.36912	6.89198	5.72141	6.55742	6.03919	5.69962	5.66761	6.27293	5.85038	6.32683	6.35564
	L-aspartate oxidase	F6CI84	Desku_1499	8.76177	8.8345	8.71937	8.37818	8.51444	8.63301	8.70592	8.78358	8.68526	8.85457	8.85986	8.92283	8.80939	8.7151	8.98467	8.92173	8.95036	8.60273	8.50222	8.60118	8.43218
	4Fe-4S ferredoxin iron-sulfur binding domain-containing protein	F6CI85	Desku_1500	8.76222	8.79709	8.88951	7.91616	8.21328	8.29977	8.55862	8.80751	8.81645	8.78131	8.57855	8.75274	8.59524	8.68245	8.8657	9.10473	8.90812	8.68781	8.67663	8.69279	8.64718
	ATP-grasp fold domain protein, DUF201-type	F6CI92	Desku_1736	6.01347	6.39292	6.1733	6.57076	6.50661	6.52722	6.15442	6.1153	5.6153	5.92136	5.98781	5.82324	6.09632	5.71614	6.57854	6.29168	6.42007	6.42894	5.8465	6.28967	5.47697
	Peptidase S8 and S53 subtilisin kexin sedolisin	F6CI94	Desku_1738	6.89272	6.83422	6.578	6.78505	6.94625	6.80834	6.57279	6.65962	6.40357	7.04309	6.96171	6.94708	6.91214	6.96467	7.27072	6.72159	7.18718	7.17992	6.60909	6.49888	6.64003
	AAA ATPase central domain protein	F6CI95	Desku_1739	6.09618	7.54404	5.9296	6.35831	6.01182	5.62805	7.59962	6.09753	7.69727	7.78435	7.70105	8.00212	7.99499	7.99928	5.93861	5.45747	7.93696	6.01868	5.63398	7.81	5.94621
	Uncharacterized protein	F6CI98	Desku_1743	5.98891	5.81161	6.78581	7.488	7.52299	7.276	7.11827	6.73799	6.08273	6.40192	6.84399	6.88969	6.6331	6.85698	6.75053	5.56297	6.67654	6.08677	6.82979	6.05808	6.30907
	Glycosyl transferase family 2	F6CIA2	Desku_1747	5.89093	5.65958	6.21401	6.68568	6.59567	6.2777	5.93968	5.84144	6.14627	5.85104	6.27181	6.01886	5.88355	5.51834	5.83311	6.09843	5.79287	6.00407	6.08343	5.97612	6.42096
	UDP-glucuronate 4-epimerase	F6CIA3	Desku_1748	6.48399	5.8488	6.39361	7.28425	7.36446	7.29325	6.23856	5.9841	6.18618	5.89253	5.75224	5.97378	5.88802	6.2294	6.40364	6.36419	6.37122	5.88442	6.33333	6.08317	6.02206
	Lipopolysaccharide biosynthesis protein	F6CIA5	Desku_1750	8.12235	8.09677	8.13363	7.87922	7.93078	7.91967	7.61577	7.76996	7.7717	7.74813	7.91989	7.7645	7.82574	7.75079	7.76106	7.85829	7.82516	7.70849	7.56191	7.73604	7.80066
	Uncharacterized protein	F6CIA6	Desku_1751	7.14638	7.20178	6.88924	6.95265	7.14183	6.63927	5.72398	5.96124	6.20428	6.26137	6.67316	6.78779	6.72015	7.1295	5.68698	5.96103	6.84582	6.72818	6.8104	7.12182	5.72095
	Uncharacterized protein	F6CIA7	Desku_1752	6.76266	5.73946	6.84392	6.66666	6.67182	6.5506	6.92169	7.16131	7.02743	6.20115	7.109	7.07555	6.82112	6.64078	6.37836	6.74029	6.56007	6.53111	5.84976	6.72688	5.81529
	Uncharacterized protein	F6CIA8	Desku_1753	6.68562	6.57038	7.22701	6.63541	6.67103	6.60767	6.661	7.01187	6.98747	6.54316	6.89348	6.74231	6.81974	6.70039	6.16976	6.46072	6.34264	6.63378	5.89	6.5444	6.45965
	CheC, inhibitor of MCP methylation / FliN fusion protein	F6CIB0	Desku_1755	6.00672	6.15957	6.38929	6.78586	6.08753	5.63965	5.95946	6.01399	6.07873	5.88564	5.7908	5.69533	6.45706	6.01849	5.9741	5.3775	5.90512	5.67837	5.88448	6.14491	6.24873
	Response regulator receiver protein	F6CIB2	Desku_1757	7.49703	7.41244	7.75938	7.87526	7.93083	7.66555	8.05385	7.89978	7.79709	7.34303	8.12176	8.05015	7.95615	7.62228	7.12408	7.42775	6.8742	7.59687	7.41687	7.55437	7.57261
	CheC, inhibitor of MCP methylation	F6CIB3	Desku_1758	6.16572	6.90596	6.93997	6.9621	7.05782	6.93372	6.67389	6.64249	6.64897	5.91549	5.54075	6.56893	6.84308	6.77399	6.68975	6.31006	6.43329	5.76837	6.8746	5.71916	6.10008
	Probable chemoreceptor glutamine deamidase CheD	F6CIB5	cheD	6.44397	6.6353	6.64097	6.84631	6.96164	6.77869	6.4867	5.6834	5.79242	6.43028	5.87544	5.98459	6.18233	6.10133	5.46669	5.34484	5.82574	5.93095	5.90427	6.16673	6.21224
	Sulfate-transporting ATPase	F6CIC4	Desku_2823	6.51232	6.01014	6.8307	6.08551	5.74226	6.47939	6.48596	6.50896	6.61852	6.3235	5.9502	6.74596	6.56539	6.26806	6.61254	6.37225	6.47822	5.29623	6.59426	6.38618	6.39041
	Uncharacterized protein	F6CIC8	Desku_2827	7.81049	7.48461	7.75365	7.71235	7.80804	7.35098	8.35212	8.24812	8.15664	8.09342	8.17707	7.92435	7.98732	7.76598	8.54521	8.49582	8.51223	8.07203	8.01557	7.79329	7.95472
	ABC-2 type transporter	F6CID2	Desku_2831	6.41298	6.61338	6.21437	6.03471	6.09794	5.9313	6.73128	6.31458	6.54709	7.05915	6.25787	5.96249	6.47448	6.49335	5.50321	7.16134	7.13405	6.39569	7.33429	5.97724	5.73182
	Sulfate-transporting ATPase	F6CID3	Desku_2832	7.09068	7.02788	6.82758	6.16224	6.55625	6.51836	6.79188	7.07791	6.99511	7.00937	6.89676	6.80805	7.0038	7.40993	7.4739	7.60499	7.63546	7.26378	7.68909	7.46147	7.2736
	Uncharacterized protein	F6CID4	Desku_2833	7.53672	6.761	7.64054	7.19221	7.57766	7.22279	7.45691	7.56935	7.52559	7.32858	8.08286	8.25542	7.98189	7.92992	8.35081	8.16026	8.27928	8.00423	8.0794	8.10305	8.0762
	ADP-dependent (S)-NAD(P)H-hydrate dehydratase	F6CID9	nnrE	6.84076	6.79625	5.7697	6.96795	6.85449	7.05119	6.97397	6.75335	6.88301	6.96483	6.83895	7.06811	6.90365	7.09412	6.71544	6.84581	7.0406	7.17336	6.87128	6.99287	6.90006
	Two component transcriptional regulator, LytTR family	F6CIE2	Desku_2841	6.26643	6.02925	6.16877	5.98879	6.00251	5.63959	6.0838	6.30361	6.05473	6.42263	6.68146	7.28673	6.6789	6.86118	5.81639	6.1856	6.03125	6.69988	6.7453	6.46542	7.27642
	Multi-sensor signal transduction histidine kinase	F6CIF2	Desku_2851	6.66013	5.74179	6.33891	6.00684	6.4325	6.68967	6.17645	6.13505	6.47239	6.07944	6.07463	5.68578	6.35563	6.02912	5.87946	5.91695	6.09523	6.05045	6.27672	5.94305	6.39744
	Phenylacetate-coenzyme A ligase	F6CIF6	Desku_2855	7.48309	6.92698	6.92089	7.70726	7.7574	7.66069	6.55715	6.58882	6.40088	6.9245	7.20186	6.91114	6.51709	6.54967	5.99662	6.54372	6.48534	6.29979	6.40209	7.06989	6.85876
	Indolepyruvate ferredoxin oxidoreductase, beta subunit	F6CIF7	Desku_2856	6.57207	6.79998	6.95383	7.03723	6.6455	6.67329	6.69641	6.98558	6.82851	6.71035	6.77032	6.77848	6.66933	6.68566	6.34217	6.4374	6.74557	7.28235	6.69673	6.81822	6.78105
	Indolepyruvate oxidoreductase subunit IorA	F6CIF8	Desku_2857	7.0391	7.16483	7.19797	8.18752	8.02861	8.05265	6.40231	6.278	6.38166	6.62565	6.94272	6.85081	6.70932	7.59855	6.81591	6.74568	6.73014	6.70352	6.67959	6.47779	6.46448
	Extracellular solute-binding protein, family 7	F6CIG1	Desku_2860	7.90639	7.7099	7.83925	8.32867	8.29177	8.16239	7.7712	7.83877	7.93093	7.83554	7.80677	8.05679	7.84588	7.91861	8.38187	8.11651	8.28758	7.91084	7.83228	7.96882	7.87843
	Antitoxin	F6CIG5	Desku_2864	7.16938	7.0876	7.19187	6.85279	6.9147	6.98741	7.55002	7.38961	7.15082	7.00264	7.01544	7.04297	7.3199	6.86583	5.62886	6.69656	5.64455	6.86049	7.02755	6.90274	6.89173
	SpoOM family protein	F6CIG7	Desku_2866	7.34799	7.47423	7.53127	7.48364	7.4884	7.32387	7.46306	7.52495	7.26221	6.98965	7.40535	7.51247	7.60278	7.55173	7.64151	7.30261	7.37374	7.54822	7.50002	7.57248	7.5332
	Transcriptional regulator, AbrB family	F6CIG9	Desku_2868	6.42421	6.13033	6.45547	5.97462	6.24616	6.63795	6.80412	5.9927	6.66418	6.61756	5.95344	5.69412	6.46489	5.78758	5.81264	6.11442	6.12668	6.05051	6.2451	6.14642	6.41375
	Chromosomal replication initiator protein DnaA	F6CIH3	dnaA	7.18583	7.28298	7.17516	7.47048	7.45449	7.74039	6.95831	6.85233	6.8186	7.0929	6.97344	7.06785	6.46497	6.98698	6.58239	5.97215	6.88347	6.22882	6.52416	7.18264	6.00877
	DNA polymerase III subunit beta	F6CIH4	Desku_0002	7.30129	7.49933	7.47538	7.64089	7.64209	7.41552	7.29148	7.28838	7.2355	7.22305	7.08243	7.27882	6.98281	7.3204	7.29688	7.2766	7.30092	7.01322	7.03854	7.0515	7.02522
	Uncharacterized protein	F6CIH6	Desku_0004	7.40533	7.46863	7.43829	7.21632	7.4246	7.38998	7.72328	7.6171	7.59175	7.48701	7.38243	7.59075	7.48424	7.39026	7.19435	7.25061	7.21748	7.73577	7.25115	7.26055	7.23406
	DNA gyrase subunit B	F6CIH7	gyrB	7.62799	7.33127	7.64748	8.0291	8.2667	7.99288	5.98505	6.63564	6.88308	6.94468	6.46948	6.65788	6.97767	6.63962	7.09871	6.86396	6.8491	6.49474	6.41427	6.1784	6.19951
	DNA gyrase subunit A	F6CIH8	gyrA	6.83482	6.68225	7.12798	7.71621	8.13868	7.65527	6.40547	6.35492	6.99925	5.94662	6.31283	6.2334	5.92797	6.03128	6.36154	6.32866	6.42544	6.12473	5.98734	6.1003	5.74756
	Pyridoxal 5-phosphate synthase subunit PdxS	F6CIH9	pdxS	7.99553	8.25035	8.00225	8.38099	8.59485	8.58174	7.71376	7.70352	7.81298	7.9293	8.08081	8.18081	7.95699	8.45113	8.35234	8.33242	8.38095	8.03189	8.04902	8.01157	7.96791
	Pyridoxal 5-phosphate synthase subunit PdxT	F6CII0	pdxT	7.24142	7.61725	7.67926	7.80385	7.91261	7.91505	7.27335	7.48372	7.51681	7.43326	7.57118	7.89148	7.58477	7.57697	7.28301	7.16254	7.59489	7.48558	7.55794	7.44118	7.49001
	Serine--glyoxylate transaminase	F6CII1	Desku_0009	8.28486	8.32385	8.25506	8.19329	8.2398	8.15146	8.05729	8.17635	8.10462	8.15348	8.1052	8.26098	8.28567	8.17143	7.89892	8.10809	7.85753	7.73386	7.97193	7.89553	7.91838
	D-3-phosphoglycerate dehydrogenase	F6CII2	Desku_0010	8.42966	8.50077	8.30237	8.43835	8.52102	8.40283	8.14107	8.10161	8.19047	8.28405	8.29146	8.33997	8.17883	8.21221	8.10517	7.8776	8.14545	7.78102	7.96406	7.85797	7.71602
	Serine--tRNA ligase	F6CII4	serS	7.45662	7.63516	7.41704	7.73185	7.81071	7.63588	7.20306	6.95642	6.9103	6.81248	7.60745	7.33576	7.51632	7.60668	7.51654	7.197	7.35524	7.12853	6.71457	7.08554	7.15939
	Ribonuclease VapC	F6CII5	vapC	5.97586	5.96638	6.05481	7.30339	7.59308	7.48488	5.49402	5.90222	5.95157	7.59869	7.61932	7.32336	7.33496	7.17067	7.58365	7.81033	7.51259	7.05526	7.17286	5.97932	6.03549
	Uncharacterized protein	F6CII6	Desku_0014	5.82303	6.0115	6.28432	6.09639	6.20243	6.03181	6.36521	5.94296	6.21925	5.88174	5.44593	5.98989	6.29566	6.14891	6.24378	6.30957	6.15483	5.87091	5.63948	5.99648	5.92561
	Uncharacterized protein	F6CIJ8	Desku_0268	6.55876	5.94556	5.88428	6.47759	5.99586	5.51173	6.09458	5.99346	5.91672	5.76574	5.83866	6.51833	6.57622	5.91888	5.27912	5.93202	5.56924	6.32627	6.70675	6.63756	6.82412
	Uncharacterized protein	F6CIK0	Desku_0270	6.31372	6.6837	6.38467	5.71842	5.80325	5.89808	6.42347	6.28912	6.27033	6.06411	6.29981	6.30064	6.32848	6.18904	5.70549	5.73747	5.71776	6.2553	5.92182	5.66006	6.25806
	5-carboxymethyl-2-hydroxymuconate Delta-isomerase	F6CIK3	Desku_0276	6.24795	6.19324	6.62955	6.88651	6.62279	6.48332	6.70839	7.2919	5.95389	6.61199	7.0505	7.12159	7.11909	6.44686	5.66911	6.63768	5.96071	6.63886	6.54507	6.35445	6.6046
	Uncharacterized protein	F6CIK4	Desku_0277	7.80414	7.67333	7.90729	7.18693	6.22118	7.07159	7.82946	7.89397	7.96827	7.76734	8.29398	8.15485	8.19429	8.33893	8.42267	8.11049	8.20194	8.25857	8.44994	8.58304	8.41155
	Phosphomethylpyrimidine synthase	F6CIK5	thiC	7.44317	7.52388	7.53314	8.10667	8.05158	8.11883	7.93381	7.89367	8.0886	8.36702	6.84959	6.77759	6.69845	6.55283	8.34463	8.21522	8.2251	6.8934	6.96406	6.93947	7.19126
	Phosphomethylpyrimidine synthase	F6CIK6	thiC	7.59641	7.81539	7.52383	7.96806	7.8631	7.98	8.02768	8.01657	8.13931	8.2402	6.76614	7.38643	6.95664	7.02576	8.34588	8.41389	8.38586	7.08615	6.98893	7.274	7.39853
	Acetylserotonin O-methyltransferase	F6CIK7	Desku_0280	6.15386	6.01381	6.00634	6.05892	6.57151	5.95152	6.22298	6.20371	6.53048	5.86032	5.61524	6.0077	5.88248	5.87798	7.10109	6.84723	7.30055	5.86638	5.854	5.7893	6.19808
	Uncharacterized protein	F6CIK8	Desku_0281	5.63317	7.17866	6.4598	7.11304	7.0731	7.32062	7.23348	6.72895	6.0499	7.41547	6.30313	6.19039	6.1878	6.96971	7.62626	7.73109	7.84367	6.87559	6.08565	6.86177	6.99576
	Radical SAM domain protein	F6CIK9	Desku_0282	6.05911	6.46852	6.17175	6.46584	6.13248	6.79406	6.72421	6.74937	6.82858	7.0057	6.25169	5.67815	6.08687	5.86931	6.4978	6.03985	6.57008	6.0193	5.69067	5.41563	6.03385
	Probable membrane transporter protein	F6CIL3	Desku_0286	5.93125	6.47536	5.80691	5.70138	6.22329	6.32533	6.05123	6.07983	5.864	5.86514	6.32238	5.99483	5.92189	5.81302	6.28627	6.03171	6.03372	5.62862	5.23447	5.59841	6.24784
	Uncharacterized protein	F6CIL5	Desku_0288	6.7399	6.89716	6.86202	7.58136	6.99771	7.01799	6.07541	6.12066	6.66902	6.21042	7.40149	6.78378	7.15543	7.15521	5.72649	6.75909	6.71242	7.03451	7.12336	7.06674	7.08661
	Uncharacterized protein	F6CIL9	Desku_0485	6.34577	6.85974	6.93	5.46549	6.90266	7.0106	6.78331	6.79071	6.16688	6.75591	6.63889	6.78618	7.51652	6.88941	7.0825	6.71216	6.97136	6.79795	6.67738	6.56204	5.82829
	Uncharacterized protein	F6CIM1	Desku_0487	5.69834	6.52502	5.52339	6.13081	6.25067	6.14242	6.13483	5.74958	6.10581	5.6713	6.61624	6.62254	7.02878	6.88116	5.42404	5.9653	5.48655	5.51039	6.25899	5.76563	6.28029
	Uncharacterized protein	F6CIM3	Desku_0489	8.07166	8.09999	8.15518	7.95255	8.01523	8.1669	8.07547	8.08558	8.09736	7.85736	8.12163	8.42757	8.20992	8.2748	8.0916	8.07515	8.01974	8.42306	8.4367	8.35288	8.39926
	Electron transfer flavoprotein alpha/beta-subunit	F6CIM7	Desku_0806	5.87627	5.96359	5.78543	5.91825	6.94095	6.4308	6.85109	7.32496	7.08142	6.95768	7.35658	7.36241	7.38214	7.29484	7.17298	6.76372	7.22598	7.17886	7.23696	7.21677	7.22521
	3-hydroxybutyryl-CoA dehydratase	F6CIM8	Desku_0807	6.19929	6.06052	5.69254	6.08906	5.67256	5.87714	5.95327	5.92396	5.55473	6.14482	7.2404	6.70157	7.18415	6.83965	6.58861	6.31494	6.50848	7.13325	6.93829	7.11042	7.1833
	Biotin/lipoyl attachment domain-containing protein	F6CIM9	Desku_0808	6.24473	5.31095	6.27447	5.39896	6.12864	6.01025	6.76723	6.39002	5.62094	6.24034	6.82318	7.32599	7.11005	6.76638	6.06033	6.27701	5.79105	7.10044	6.8135	7.07254	7.10748
	Acetyl-CoA acetyltransferase	F6CIN0	Desku_0809	6.68546	5.78759	6.24779	6.00973	5.72797	5.91749	7.05774	6.83271	6.15696	6.7724	7.28733	7.10161	7.65404	7.83476	6.71026	6.85929	7.10027	5.5956	7.20074	7.20322	7.08807
	3-hydroxybutyryl-CoA dehydrogenase	F6CIN1	Desku_0810	6.65382	6.42157	7.19243	6.7309	7.50172	6.57745	7.03969	7.14457	7.07504	6.6585	8.05496	8.14389	8.22984	7.96782	7.49599	7.42454	7.44826	7.93461	7.9303	7.98968	7.99404
	RepA / Rep+ protein KID	F6CIP1	Desku_0978	5.74744	6.55255	6.26072	6.71301	6.8334	6.50329	5.7681	5.7605	6.14154	5.79875	6.00535	5.88907	6.17599	6.01901	6.81216	6.33462	6.71339	5.95412	6.98925	6.73827	6.70543
	ATP-dependent protease subunit HslV	F6CIQ3	hslV	5.97757	6.19142	6.31026	5.49984	6.89119	7.06554	6.04779	6.34218	5.95591	5.45865	6.14444	5.9321	5.90899	6.08324	6.68669	6.41244	6.88189	5.71366	6.08784	6.02589	5.7972
	ATP-dependent protease ATPase subunit HslU	F6CIQ4	hslU	7.3704	7.68387	7.30748	7.80577	7.67945	7.59819	7.2493	7.32785	7.29378	7.37856	7.43829	7.37368	7.22259	7.34573	7.1113	7.30724	6.99707	7.32048	7.13239	7.28646	7.40365
	GTP-sensing transcriptional pleiotropic repressor CodY	F6CIQ5	codY	8.64669	8.71482	8.79954	8.69594	8.7197	8.6792	8.54434	8.55182	8.62509	8.43941	8.76666	8.9324	8.74422	8.73055	8.30679	8.68027	8.37882	8.60972	8.69676	8.63613	8.69085
	Uncharacterized protein	F6CIR2	Desku_0999	7.47016	7.41424	7.57754	7.25186	7.3066	5.31183	6.97581	7.83862	7.82967	7.31802	7.58528	7.84063	7.82913	7.85851	7.66877	6.69091	7.69136	7.86932	7.57195	7.58152	7.73826
	Ferric uptake regulator, Fur family	F6CIR3	Desku_1139	7.84869	7.85003	7.97132	7.42058	7.47257	7.307	8.35757	8.15195	8.21471	8.3223	8.25696	8.18817	8.34025	8.11588	7.86958	8.17126	7.80623	8.1229	8.14107	8.20518	8.16259
	Uncharacterized protein	F6CIR5	Desku_1141	5.78388	5.84985	6.54543	6.45471	6.77229	6.67647	6.6568	6.22881	6.32121	5.714	6.69262	6.8719	6.86493	6.84061	7.1121	6.9086	6.94412	6.72242	6.50095	6.81781	6.42765
	Patatin	F6CIR7	Desku_1143	6.34121	6.12773	5.98635	5.62656	5.74203	5.72016	5.88909	5.79675	5.82844	6.26149	5.93363	6.36926	5.9118	6.02467	5.41304	5.48796	5.46537	6.33017	6.39187	6.46489	5.86702
	Uncharacterized protein	F6CIR8	Desku_1144	7.58003	7.2229	7.48567	7.3717	7.33298	7.50701	7.88935	7.51267	7.71582	7.18588	7.78494	7.52051	7.4422	7.12927	7.57475	7.42213	7.62093	7.15112	7.17958	7.22925	7.22324
	UDP-N-acetylmuramoyl-L-alanyl-D-glutamate--2,6-diaminopimelate ligase	F6CIS4	murE	5.77575	6.38869	6.05135	6.23439	6.47683	6.39679	5.61145	6.12869	6.22029	6.56492	5.92978	5.86603	6.16319	6.15174	6.08764	6.23472	6.37588	6.17099	6.10582	6.19474	6.2036
	UDP-N-acetylmuramoyl-tripeptide--D-alanyl-D-alanine ligase	F6CIS5	murF	6.66635	6.61344	6.04417	6.81981	6.69285	6.65304	6.12549	6.44325	6.44329	5.75255	6.40754	6.39534	5.94852	5.70585	5.95913	5.94021	5.93937	6.0951	6.14779	6.06866	5.77086
	UDP-N-acetylmuramoylalanine--D-glutamate ligase	F6CIS7	murD	6.48591	6.88756	5.96181	6.74923	6.95275	6.79306	6.60526	6.01826	5.73191	6.25759	6.30968	6.56763	5.57323	5.77325	6.47884	6.52222	5.17268	6.18827	5.94661	6.47758	5.80324
	UDP-N-acetylmuramate--L-alanine ligase	F6CIT0	murC	6.01561	6.12876	5.7164	6.07598	6.02148	5.9809	6.31859	6.29601	6.25551	5.82242	5.55783	6.15944	5.84908	5.86331	5.91724	5.59112	6.33913	5.97073	6.15984	5.77751	6.20797
	UDP-N-acetylenolpyruvoylglucosamine reductase	F6CIT1	murB	5.92659	5.78541	5.96438	5.87252	5.8633	6.07902	5.94047	6.01853	6.45637	6.28244	6.27782	6.19134	5.70786	6.34823	5.59241	5.94883	5.56586	5.87467	5.87721	5.74294	6.06869
	Uncharacterized protein	F6CIT4	Desku_1160	6.50568	6.64055	6.37825	5.7555	5.90073	5.66334	6.12603	5.87335	6.39796	6.12292	6.75549	6.59823	6.7845	6.69727	6.82487	6.19004	6.71357	7.20879	6.95675	6.89952	6.88923
	Uncharacterized protein	F6CIT5	Desku_1161	6.42101	6.47486	6.59743	7.09086	6.46037	6.03096	6.52277	6.75292	6.77548	6.30827	7.13485	6.93653	7.08429	6.88439	6.83449	6.87724	6.66423	7.38265	7.54466	7.39074	7.31528
	Cell division protein FtsA	F6CIT7	ftsA	6.04871	5.88162	6.02607	6.0539	5.89865	5.89781	5.85719	6.44382	5.78634	5.89768	5.85135	5.74519	5.70392	6.17787	5.70662	5.97396	5.90435	5.65953	5.82716	6.01467	6.18628
	Cell division protein FtsZ	F6CIT8	ftsZ	7.63438	7.84834	7.938	7.95596	7.8799	7.98816	7.36596	7.68118	7.8503	7.78413	7.95474	7.94599	7.82803	7.76063	7.13101	6.50329	5.59513	7.75233	7.59642	7.6577	7.61638
	Sporulation protein, YlmC/YmxH family	F6CIU4	Desku_1170	5.66653	5.85603	5.62052	6.06414	6.1472	5.39633	6.61184	5.67975	6.12655	6.06956	5.95812	5.56655	5.74812	6.21601	5.8675	6.4362	5.70054	6.75973	6.24093	7.10612	5.85143
	Anaerobic ribonucleoside-triphosphate reductase	F6CIU6	Desku_1172	7.7043	7.65806	7.45375	8.3228	8.27589	8.26947	7.53523	7.40674	7.39827	7.5804	7.76875	7.54684	7.5743	7.67036	7.66138	7.39333	7.59696	7.23469	7.65634	7.43324	7.23267
	Anaerobic ribonucleoside-triphosphate reductase-activating protein	F6CIU7	Desku_1173	7.0892	7.06093	6.8601	6.54913	6.81564	6.87464	6.92898	6.18135	6.7775	6.87155	7.4766	7.72243	7.27374	7.50814	6.6189	6.7958	5.71073	7.46841	7.13934	7.41691	6.91776
	Peptidoglycan-binding lysin domain protein	F6CIU8	Desku_1174	6.15161	5.86916	6.16976	5.97999	6.2159	6.07315	6.20582	6.28468	5.93998	5.95258	5.95495	5.93883	6.0052	6.46582	5.93893	6.91044	6.63791	7.26356	7.1577	7.09573	7.65427
	RNA-metabolising metallo-beta-lactamase	F6CIV0	Desku_1176	6.47483	6.43465	6.04731	7.26349	7.09729	7.22326	6.17684	6.2408	5.9938	6.14054	6.51244	5.88565	5.56251	6.07704	6.12303	6.15981	6.15743	5.90198	5.46657	5.95741	5.49268
	Two component transcriptional regulator, winged helix family	F6CIV2	Desku_1178	7.17598	7.04348	7.05496	7.04677	7.04037	6.95868	6.58578	6.83524	6.90451	6.8622	7.1411	7.2274	7.04273	7.00907	6.71565	5.77511	5.56263	7.15658	7.09719	7.23348	7.11281
	Multi-sensor signal transduction histidine kinase	F6CIV3	Desku_1179	5.98827	6.63342	6.1778	6.15488	6.35534	6.72276	5.50715	5.51365	5.72424	5.85072	6.10178	6.80037	6.44107	6.33005	6.74057	5.8431	6.28085	6.32849	5.67733	6.1172	5.83958
	Phosphate import ATP-binding protein PstB	F6CIV4	pstB	6.84075	6.96521	7.06569	7.64549	7.43618	7.44956	5.6264	6.19929	6.95242	7.06032	7.44881	7.08938	6.91994	6.9282	5.9115	6.27561	5.41563	6.85409	7.1184	6.84512	6.85753
	Phosphate-specific transport system accessory protein PhoU	F6CIV5	Desku_1181	7.00552	7.40887	7.35957	7.49525	7.61763	7.30458	7.19223	7.09698	6.91382	6.87558	7.27811	7.03755	7.24959	7.25761	6.87108	6.86327	6.61064	7.08888	6.85563	6.96185	7.03092
	Uncharacterized protein	F6CIV7	Desku_1183	7.10537	6.9957	7.53583	7.06785	7.18418	6.94079	7.38509	7.42236	7.1593	7.0177	7.65651	7.5123	7.40279	7.31363	6.92605	7.19357	6.81812	7.29398	7.45691	7.50382	7.34848
	Cell division protein SepF	F6CIV8	sepF	7.48917	7.01803	7.24155	7.49592	7.55211	7.51475	6.34298	6.89755	6.89144	6.86702	7.15039	6.68353	6.88867	7.01385	5.55411	6.26893	6.321	6.88456	6.82236	6.71193	6.75403
	Pyrroline-5-carboxylate reductase	F6CIV9	proC	7.27321	7.58268	7.43478	7.41291	7.44697	7.48961	7.22316	7.65848	7.82307	7.52194	7.80483	7.62476	7.73371	7.78277	7.29508	7.69424	7.53098	7.64513	7.8145	7.712	7.75331
	CoB--CoM heterodisulfide reductase	F6CIW0	Desku_1501	7.83397	7.76017	7.43594	7.11019	7.24366	7.35007	7.39375	7.84962	7.55635	8.11414	7.38259	7.34459	7.45483	7.77178	7.99846	7.8331	8.02653	7.09971	7.518	7.49934	7.43443
	Heterodisulfide reductase subunit C-like protein	F6CIW1	Desku_1502	7.69922	7.75803	7.84658	7.11501	7.23817	7.29748	7.81353	8.29414	7.79989	8.20531	7.8767	7.82142	7.79335	7.78524	7.89751	7.98349	7.88431	7.70197	7.5014	7.61036	7.71576
	Uncharacterized protein	F6CIW9	Desku_1511	6.99111	6.70639	6.68396	6.53444	6.7065	6.68835	6.79436	7.60208	7.79176	6.7867	8.11204	7.78517	8.06217	7.44725	7.33528	7.01778	7.06933	7.94261	7.72512	7.63741	7.6901
	Redox-sensing transcriptional repressor Rex	F6CIX1	rex	7.81069	7.51585	7.8085	7.32781	7.22225	7.34978	7.7756	7.7256	7.51945	7.69032	7.90848	7.90017	7.78347	7.76736	7.50076	7.85649	7.65112	7.69245	7.96514	7.77554	7.92186
	Glutamate-1-semialdehyde 2,1-aminomutase	F6CIX2	hemL	8.04332	7.82191	7.82358	7.92669	8.02788	8.03282	8.08682	8.03363	8.05774	7.91359	8.05683	7.94705	7.89703	7.78663	7.99021	7.81251	7.92492	7.49708	7.43463	7.73806	7.66676
	Putative transcriptional regulator, AsnC family	F6CIX3	Desku_1515	6.89586	6.79227	7.05181	6.67652	6.76195	6.70808	7.3227	7.22611	6.93754	7.11247	7.06982	7.14771	7.20442	6.75445	6.87274	7.16274	6.80504	6.84323	6.75588	6.62384	6.78833
	Putative transcriptional regulator, AsnC family	F6CIX4	Desku_1516	6.8823	6.98777	5.6987	6.90275	7.24082	6.75702	6.97634	6.59632	5.96235	6.41151	6.91158	6.97467	7.01	6.74405	6.86521	7.01144	6.94838	6.72508	6.49096	6.94936	6.69472
	Radical SAM domain protein	F6CIX5	Desku_1517	6.69411	6.8048	6.41592	7.09244	7.10944	7.0983	6.31677	6.53565	5.89829	6.45315	6.00206	6.34343	6.57978	6.79605	6.77175	6.2512	6.65853	6.46412	6.40207	6.45453	6.03507
	Delta-aminolevulinic acid dehydratase	F6CIX6	Desku_1518	7.49679	7.50288	7.08246	7.64489	7.67976	7.71436	7.03181	7.23348	7.10599	7.1939	7.39048	7.30831	7.38319	7.35949	7.64826	6.96755	7.55486	6.86987	7.28599	7.03234	7.29572
	Radical SAM domain protein	F6CIX7	Desku_1519	6.91295	7.06539	5.76224	6.71467	6.91826	6.85872	6.3219	6.1166	5.97908	5.97551	6.11683	6.88532	6.8603	6.88269	5.50927	5.70789	5.87917	6.13825	5.67478	5.7078	5.68914
	Uroporphyrin-III C-methyltransferase	F6CIX8	Desku_1520	6.89885	6.90977	6.88177	6.57244	6.82683	6.8518	6.09063	6.02909	6.50862	5.99656	6.70018	6.17268	6.05605	5.8324	6.59696	6.51353	6.51671	5.64748	6.32215	6.6372	5.78656
	Glutamyl-tRNA reductase	F6CIY0	hemA	5.89957	5.94399	5.79699	6.40088	7.00587	7.54266	5.81691	6.11437	5.87643	5.93444	5.73794	5.82949	5.916	5.62067	5.98335	5.78271	5.75233	5.80616	6.04328	6.18696	5.85606
	Siroheme synthase	F6CIY1	Desku_1523	5.96674	5.35856	5.57252	5.25108	6.01492	5.49938	6.26209	5.99873	6.49639	6.21472	6.60625	5.5716	6.09946	6.07251	6.2944	6.49919	5.89636	6.57574	5.62449	6.6608	5.91624
	Uncharacterized protein	F6CIY7	Desku_1529	7.84118	8.00987	8.11491	7.9204	8.25914	8.08153	7.45799	7.23114	7.52935	7.36805	6.94767	7.52405	7.13628	7.22688	6.24652	6.03962	5.84915	7.24934	7.35153	7.37247	7.31553
	Phosphoribosylformylglycinamidine synthase subunit PurL	F6CIZ2	purL	6.61139	6.89741	6.97225	7.85957	7.64785	7.7269	5.95184	6.78149	5.6698	6.59755	7.23623	7.08885	6.91051	7.25785	7.19975	6.93333	7.59129	6.82291	7.15685	6.77168	6.82398
	Universal stress protein	F6CIZ3	Desku_1535	8.08522	7.9198	8.28142	7.215	7.41387	7.34396	7.01313	7.32172	7.63683	7.49638	7.72522	7.74086	7.74769	7.62221	8.16806	7.8544	7.82554	7.53797	7.15845	7.2854	7.00204
	Ferrous iron transport protein B	F6CIZ7	Desku_1539	6.18313	5.75558	6.02657	8.4318	6.33905	7.95231	6.42508	5.68064	5.68675	5.87192	6.18823	5.76854	5.3622	5.87827	5.6092	5.9877	5.86165	6.04883	5.90342	5.85347	6.17397
	FeoA family protein	F6CIZ8	Desku_1540	6.59836	6.28829	6.58906	8.01301	6.72967	7.11039	6.33778	6.84424	6.53108	6.46253	7.00376	7.32862	7.1614	7.09391	6.09006	5.79913	5.64381	6.32838	6.42438	6.34982	6.48956
	Uncharacterized protein	F6CJ02	Desku_1544	5.92894	5.86498	6.02822	6.31922	6.43246	6.07764	6.25174	6.17124	6.18476	6.37035	6.31105	5.67982	5.91564	5.99669	6.53158	7.15918	6.95973	6.53461	6.69146	6.5188	6.99517
	Uncharacterized protein	F6CJ03	Desku_1545	7.67647	6.72862	7.13754	6.85814	6.50768	6.8243	7.57039	8.48593	8.46237	7.96832	8.01191	7.86101	7.85572	7.69895	7.68814	7.22178	7.56448	8.02825	7.81526	7.73999	8.01624
	Selenocysteine-specific translation elongation factor	F6CJ04	Desku_1546	5.81718	5.89338	6.40728	6.26338	6.0454	5.63212	6.79919	5.91094	5.31891	6.16823	5.80438	5.8431	6.12376	5.74759	5.74568	6.02991	5.75729	6.0685	5.57081	5.97357	6.10404
	GTP-binding signal recognition particle SRP54 G-domain protein	F6CJ09	Desku_1766	6.31285	6.69861	5.55588	6.96718	7.15673	7.17292	6.63262	5.88271	6.09392	5.83621	6.0561	5.62851	6.37359	6.84663	6.0783	5.72279	5.50587	6.00997	6.22055	5.8059	6.37307
	Flagellar protein	F6CJ16	Desku_1773	6.21128	5.99754	5.91748	6.19061	6.60873	6.61746	6.0084	6.33168	5.5597	6.17991	6.01825	6.15071	5.86296	6.02588	5.90022	5.88843	5.9283	5.89793	6.29971	5.98679	5.90831
	Flagellar basal body-associated protein FliL	F6CJ18	Desku_1775	6.29015	6.44665	6.31479	6.43715	7.05023	6.61771	5.83136	5.95328	6.0273	6.06355	5.96933	6.23287	5.53338	6.34418	5.4336	6.26712	5.99399	6.16176	6.07828	6.16885	5.79379
	Flagellar basal body protein	F6CJ19	Desku_1776	6.28865	5.73662	6.52786	6.21149	6.37398	6.29135	7.51774	6.47459	6.45097	5.92941	6.98193	6.29752	6.84775	6.57293	6.19106	6.02906	6.08728	6.17586	5.91545	6.08552	6.54411
	Flagellar motor switch protein FliG	F6CJ27	Desku_1784	6.89354	7.4307	6.8739	7.12914	7.1312	6.93787	6.32035	6.96986	5.85613	6.00468	6.75152	6.05349	6.77053	5.75431	7.13232	5.80227	7.02251	5.91412	6.43479	5.78812	6.0608
	Spore germination protein-like Gmad2	F6CJ39	Desku_1868	5.86082	5.82034	6.2641	5.34664	5.69626	6.09782	5.79525	6.14144	5.69137	6.25898	6.01729	5.66356	5.82443	6.42384	7.06175	7.06043	6.70049	6.75927	6.71591	6.89948	6.70592
	Tryptophanyl-tRNA synthetase	F6CJ40	Desku_1869	7.6094	7.88641	7.56902	7.7461	7.88107	7.85348	7.06142	7.09342	7.22763	7.1514	7.42646	7.32897	7.51204	7.56835	6.71273	6.59985	7.08707	7.24969	7.03547	7.17088	6.95535
	CBS domain containing protein	F6CJ42	Desku_1871	6.61923	6.53006	6.73138	7.10836	6.96634	7.0271	5.99943	5.75208	6.15978	6.56151	6.54182	5.94444	5.94382	6.63595	6.70719	6.41165	6.59984	5.70209	6.0425	6.38771	5.60139
	Diaminopimelate decarboxylase	F6CJ43	lysA	7.05877	7.13564	6.84373	6.87134	7.19571	7.21966	6.08485	6.35123	5.82069	6.03192	6.43189	6.44111	6.5373	6.79733	6.32459	5.76496	6.44624	6.20643	6.19301	6.41066	6.01722
	Tryptophan synthase beta chain	F6CJ44	trpB	8.14504	8.12307	8.09258	8.44195	8.36708	8.29462	7.7301	7.88723	7.86186	7.87474	8.13691	7.90865	7.93701	7.94579	7.99538	7.84771	8.00445	7.79372	7.72091	7.96314	7.81263
	Uncharacterized protein	F6CJ45	Desku_1874	6.0116	5.8874	5.8055	5.6379	5.92463	6.01238	6.97706	5.68049	5.8936	6.58379	6.6103	6.36644	6.47887	7.12034	6.63131	6.44875	6.61121	6.86939	6.70907	7.96949	8.00945
	Uncharacterized protein	F6CJ54	Desku_1884	6.10372	6.47674	5.76047	6.01389	5.79921	6.31166	6.17973	6.21477	6.01764	5.73935	5.84412	6.1032	6.34049	5.74535	6.11454	6.11038	5.44531	5.74546	6.52811	6.11501	6.79714
	Anti-sigma F factor	F6CJ56	spoIIAB	6.98441	6.69078	6.99136	5.6822	6.23368	6.33094	7.03631	7.45635	7.50378	7.55918	7.60397	7.33474	7.61791	7.21582	7.46336	7.24267	7.45174	7.29095	7.25938	7.2356	7.30878
	Anti-sigma F factor antagonist	F6CJ57	Desku_1887	7.04477	7.147	7.24237	6.8969	6.92866	6.61999	7.58248	7.59183	7.37256	7.53695	7.41425	7.53311	7.63092	7.55612	7.75505	7.9845	7.51108	7.62877	7.53789	7.42504	7.42615
	Uncharacterized protein	F6CJ61	Desku_1891	5.73795	6.62169	6.22209	5.77889	6.11118	6.10713	6.09086	5.76194	6.15711	6.52273	5.96093	5.86727	5.61117	6.06136	6.71339	6.42927	6.55828	6.24281	6.35068	6.25902	6.33756
	Catalase	F6CJ63	Desku_1893	6.00377	6.05276	5.86345	5.6521	6.08901	5.69702	6.45291	6.03543	6.41887	8.10329	6.69929	6.91201	6.42539	6.97479	8.10206	8.33189	8.17978	8.05369	8.31888	8.05111	8.40284
	Nitrogen-fixing NifU domain protein	F6CJ64	Desku_1894	6.96881	6.84551	7.22266	6.7169	6.52521	6.41251	7.43143	6.98845	7.06062	7.19254	7.14417	6.93987	7.25139	6.55882	6.95704	7.26614	6.46549	6.97053	5.85718	6.45835	6.90228
	Dinitrogenase iron-molybdenum cofactor biosynthesis protein	F6CJ65	Desku_1895	7.90312	7.94496	8.22562	7.74525	7.87212	7.96748	8.16301	7.68659	7.78032	8.12267	7.64212	8.18531	8.28015	8.25749	7.93857	7.92083	8.05896	7.89904	7.85875	8.05983	7.50541
	Iron-sulfur cluster carrier protein	F6CJ66	Desku_1896	8.08113	8.09075	8.14151	7.96651	8.17863	7.9183	8.15036	7.93154	7.95273	8.28339	7.87355	7.81667	7.9376	7.92593	7.33993	8.01799	8.02702	7.66345	7.55829	7.80228	7.76438
	Cobyrinic acid ac-diamide synthase	F6CJ67	Desku_1897	7.42575	7.50015	7.38383	6.83581	7.26045	7.47387	6.82765	5.79213	7.07111	7.6736	7.20547	7.32224	7.38355	7.35868	7.25912	7.20358	7.0613	7.23709	7.28117	7.37205	7.38605
	Cobyrinic acid ac-diamide synthase	F6CJ68	Desku_1898	7.73668	7.80691	7.84324	7.12895	7.41047	7.48857	7.84459	7.50077	7.7164	8.12665	7.50834	7.61633	7.56277	7.70654	7.34457	7.41157	7.41375	7.66964	7.53078	7.58188	7.76003
	Dinitrogenase iron-molybdenum cofactor biosynthesis protein	F6CJ69	Desku_1899	8.40422	8.18113	8.34659	7.29688	7.65878	7.47292	8.7855	8.96409	8.85457	8.65472	8.49133	8.52317	8.75468	8.53467	8.46574	8.84434	8.51646	8.56935	8.38396	8.49332	8.66692
	TRAG family protein	F6CJ72	Desku_2402	7.24635	6.13964	7.17149	7.42904	7.32331	5.63368	6.13695	6.18991	5.99747	6.61058	6.04191	5.985	5.52405	7.5307	7.4548	5.31546	7.50429	5.94014	5.90867	7.42814	6.05544
	HEPN domain protein	F6CJ74	Desku_2404	6.41772	5.85688	6.18724	5.92809	5.57202	5.75912	6.08774	6.48111	6.16157	5.85256	6.73817	6.74799	6.78584	6.50248	6.74423	6.91061	7.13322	7.16005	6.73494	6.77937	6.95651
	Uncharacterized protein	F6CJ90	Desku_2420	6.0646	5.70809	5.72357	5.83629	5.56414	5.49632	6.54342	5.82781	5.78589	6.21681	6.15221	5.87213	5.86424	6.04963	5.77585	6.34391	6.00113	6.22787	5.34339	6.51835	5.55884
	Transcriptional regulator, AbrB family	F6CJA1	Desku_2873	6.7925	6.72869	6.97505	6.51415	6.57547	6.44461	6.78061	7.48093	7.15709	5.97687	7.12762	7.2419	7.19313	7.09747	6.57605	6.45532	6.83758	7.48727	7.50285	7.40576	7.53129
	Glutamine--fructose-6-phosphate aminotransferase [isomerizing]	F6CJA5	glmS	6.62239	6.78669	6.63702	7.85668	7.5153	7.41659	7.01456	6.21179	6.81086	7.02983	5.70115	6.31611	6.15039	5.81304	5.74355	5.99831	5.42204	6.0133	6.10726	6.89335	6.15534
	Phosphoglucosamine mutase	F6CJA6	glmM	7.46506	7.58686	6.47121	7.43255	7.67222	7.90156	7.41691	7.41661	7.17333	7.26316	6.98454	6.72364	6.95648	6.38335	5.86518	6.73268	5.67944	7.23149	7.50085	6.86238	7.04755
	Diadenylate cyclase	F6CJA8	dacA	5.72624	6.24279	6.18104	6.00316	6.03395	6.15458	5.93374	6.10013	5.85062	5.9884	5.80725	6.42653	6.23972	6.30824	6.02833	5.70465	6.02539	6.16804	6.18176	6.19107	5.78343
	2-isopropylmalate synthase/homocitrate synthase family protein	F6CJA9	Desku_2884	6.41727	6.77049	6.91136	7.08962	7.16794	6.83942	6.75617	6.04106	6.67877	7.15418	7.10721	7.47584	7.20417	7.12888	6.81919	6.66928	6.88767	6.05722	6.73438	6.57038	6.65687
	3-isopropylmalate dehydrogenase	F6CJB0	leuB	8.25003	8.15042	8.19067	8.10626	8.10585	8.1648	8.06153	8.28803	8.15785	8.20352	8.77952	8.71515	8.68382	8.83042	7.51206	7.56347	7.38837	8.6811	8.52771	8.67925	8.46141
	3-isopropylmalate dehydratase small subunit	F6CJB1	leuD	7.74178	7.92819	7.89635	7.70798	7.78507	7.61945	7.78882	7.75712	7.91124	7.71287	8.27859	8.46024	8.30127	8.63514	7.88469	7.9837	7.58192	8.09757	8.29407	8.33076	7.94649
	3-isopropylmalate dehydratase large subunit	F6CJB2	leuC	7.66981	7.79255	7.89038	7.8654	8.01502	7.92417	7.59221	7.8071	7.82463	7.6483	8.35	8.22248	8.14436	8.23596	7.65707	7.88518	7.69245	7.9467	8.04238	7.85681	7.93948
	2-isopropylmalate synthase	F6CJB3	leuA	8.38805	8.35428	8.26769	8.6199	8.49031	8.60155	8.52253	8.33294	8.38209	8.41298	8.84837	9.09461	8.96584	8.85299	8.35127	8.22412	8.36059	8.89251	8.72545	8.61957	8.60833
	Acetolactate synthase	F6CJB4	Desku_2889	7.85924	7.89266	7.84639	8.10483	8.03778	7.98631	7.85586	7.8907	7.95062	8.15848	8.8524	8.9379	8.73462	8.76805	8.23467	8.07893	8.11297	8.62702	8.62672	8.67399	8.51176
	Ketol-acid reductoisomerase (NADP(+))	F6CJB5	ilvC	8.53218	8.68331	8.66742	8.7458	8.93399	8.80935	8.81649	8.71919	8.73119	8.76762	9.34001	9.41223	9.33062	9.34955	8.95381	8.93512	9.02604	9.28524	9.26198	9.23223	9.25431
	Acetolactate synthase, small subunit	F6CJB6	Desku_2891	7.84736	8.00199	8.17554	8.07788	8.07155	8.12681	7.94499	7.99181	7.8825	8.07943	8.95259	8.99006	8.76463	9.15488	8.50903	8.7718	8.37725	9.03117	9.07642	9.03359	9.00316
	Acetolactate synthase	F6CJB7	Desku_2892	7.47884	7.42154	7.25878	7.68315	7.58696	7.73915	7.86689	7.49491	7.33118	7.55273	8.28812	8.45294	8.33672	8.29855	7.79217	7.79249	7.64014	7.8998	8.07751	8.24192	8.02861
	Dihydroxy-acid dehydratase	F6CJB8	ilvD	8.22154	8.22178	8.06618	8.34641	8.33108	8.35089	8.27332	8.17632	8.20539	8.11916	8.79207	9.14117	8.97205	8.85383	8.14703	8.12649	8.12473	8.76228	8.59081	8.55938	8.55936
	Branched-chain amino acid aminotransferase	F6CJB9	Desku_2894	8.32393	8.48186	8.57001	9.12126	8.99036	9.11903	8.39573	8.40161	8.48144	9.04646	9.13545	9.20683	9.09121	9.32897	8.94449	8.59572	8.76664	8.99588	9.23857	8.8686	8.80161
	Argininosuccinate lyase	F6CJC0	argH	6.31581	6.41343	5.89875	7.16859	6.82107	6.91496	6.04672	6.4972	5.46588	6.02243	6.02666	6.5611	6.1325	6.71865	6.60278	6.1505	6.69278	6.68418	6.71057	5.66813	6.53515
	60 kDa chaperonin	F6CJC8	groL	9.68005	9.71725	9.68944	9.94719	9.77389	9.95587	9.5173	9.38328	9.47744	9.61736	9.73079	9.67538	9.53287	9.42784	9.54955	9.58177	9.57393	9.42763	9.30079	9.3782	9.38588
	10 kDa chaperonin	F6CJC9	groS	8.75328	8.90314	8.99208	9.34811	9.27028	9.20537	7.95625	8.564	8.42979	8.45333	9.17508	9.09332	8.84537	9.00689	9.17173	8.92193	9.10309	9.12087	8.95365	8.93675	9.10267
	Molybdenum cofactor synthesis domain protein	F6CJD0	Desku_2908	6.93844	7.09072	6.90735	6.87145	7.18035	7.11893	5.57505	6.88779	5.94745	5.94509	7.04123	7.19747	7.01372	7.52589	7.34827	7.41273	7.14863	6.99928	7.40611	7.07181	7.19893
	S-layer domain-containing protein	F6CJE1	Desku_0021	8.32048	7.78038	8.39498	8.08782	8.20197	7.92935	8.61371	8.34451	8.36496	7.95043	7.73666	7.18534	7.80441	7.37203	8.16988	8.12503	8.07386	7.4618	7.3362	7.55592	7.68601
	Tautomerase	F6CJE3	Desku_0023	6.24803	5.84087	5.43042	5.75434	6.39398	5.68387	6.22436	6.70219	6.11975	5.99648	6.30935	6.37661	6.02394	6.17409	6.07309	6.97472	7.17624	6.24242	5.89515	6.25917	6.60076
	DNA polymerase III, subunits gamma and tau	F6CJE5	Desku_0025	6.44456	6.34957	5.71653	7.155	7.28697	7.39401	6.21683	6.15782	6.02576	6.14016	5.93698	5.64695	5.81061	6.10656	5.91344	5.75211	5.90518	6.00338	5.9967	6.18198	5.85052
	Nucleoid-associated protein Desku_0026	F6CJE6	Desku_0026	7.30824	7.77645	7.13726	7.53204	7.45699	7.37791	7.41915	7.3796	7.39609	7.37671	7.43557	7.25418	7.39993	7.06408	7.2236	6.95714	7.17629	7.17423	7.28526	7.05641	7.33064
	Recombination protein RecR	F6CJE7	recR	6.57662	6.19274	7.20112	5.834	6.40814	6.24769	5.95629	6.57763	5.737	5.86949	5.77522	6.38602	5.93746	5.91743	5.72862	5.9224	6.2152	5.94403	5.98748	6.45975	5.91357
	Uncharacterized protein	F6CJE9	Desku_0029	7.33696	7.41928	7.11361	7.25351	7.38108	7.30918	6.8832	6.25348	6.42328	7.09851	6.77342	7.58312	6.58721	7.62055	6.88984	5.77015	6.02928	6.63919	6.82751	5.75668	6.66964
	RNA-binding S4 domain protein	F6CJF1	Desku_1187	6.28763	6.24097	6.96703	5.22735	5.77126	7.14292	5.81647	6.14558	5.55192	5.6662	7.22603	7.27625	7.31844	5.63777	5.69717	5.81044	5.89449	7.3265	5.92279	6.00942	6.13503
	UPF0235 protein Desku_1188	F6CJF2	Desku_1188	5.85866	6.01771	6.34824	6.56273	5.99483	6.04771	6.40217	6.82718	6.75841	6.61505	6.64419	6.85034	6.65681	6.87231	5.85849	6.34021	6.09499	6.89273	6.65609	6.68496	5.64482
	NADPH-dependent FMN reductase	F6CJF3	Desku_1189	7.98259	8.15042	7.97088	7.43162	7.48625	7.39552	8.04833	7.8163	7.89257	8.0782	8.21691	8.13415	8.24554	8.27731	8.25132	8.23639	8.30582	8.39208	8.51891	8.41561	8.48568
	Isoleucine--tRNA ligase	F6CJF4	ileS	7.72735	7.49328	7.89369	8.61869	8.44837	8.4248	8.10085	7.93108	7.84544	7.71698	7.82104	7.82442	7.90293	8.00367	8.20322	8.0633	8.10863	7.77875	7.87753	7.71816	7.63303
	SpoOM family protein	F6CJF5	Desku_1192	6.07674	6.13429	5.76691	6.15231	5.54945	6.77452	6.81966	6.34089	6.97489	6.07508	6.91688	6.86693	6.94799	7.15247	7.14154	6.98992	7.03559	6.96809	7.23593	7.02301	7.09965
	Inosine-5-monophosphate dehydrogenase	F6CJF9	guaB	7.76406	7.85341	7.54404	8.06318	8.06494	8.00056	7.12522	7.31942	7.45151	7.43033	7.94618	8.15661	8.05496	8.08973	7.55068	7.36655	7.31679	8.12788	7.84277	7.86451	7.76969
	Suppresse phage shock protein A	F6CJG1	Desku_1198	5.90365	6.07659	6.06877	5.79172	5.86568	6.15857	5.89296	6.172	6.1437	6.40789	6.05063	5.79185	5.84137	5.93253	6.55973	6.29506	6.63296	6.36894	6.30477	5.83591	5.6092
	Uncharacterized protein	F6CJG6	Desku_1203	7.2464	7.13178	7.16002	5.88824	6.03263	6.3536	7.01144	6.09122	8.112	7.63112	7.55491	5.67573	6.99574	6.97555	5.54157	6.33216	5.8694	7.27425	6.01208	6.21557	6.14729
	Methylmalonyl-CoA mutase, large subunit	F6CJH0	Desku_1207	6.50531	6.91946	5.8916	5.82823	6.16585	6.23327	6.91739	6.32238	5.68718	6.83943	7.33203	7.30767	6.92269	6.90936	6.92333	6.6663	6.96632	6.89459	6.87819	6.90633	7.15269
	Cob(I)alamin adenosyltransferase	F6CJH2	Desku_1209	5.68296	6.1349	6.04877	5.81011	6.13012	6.15661	6.27084	5.80007	6.09978	6.1706	5.85349	7.00234	7.10819	6.39902	5.98041	5.74601	5.51154	5.99219	5.56252	6.36372	6.31055
	Butyryl-CoA dehydrogenase	F6CJH3;F6CQK0	Desku_1210	6.20411	5.98878	6.07907	6.13146	5.5408	6.25179	5.8774	5.70471	6.18286	6.3026	6.55549	6.919	6.62066	6.42334	6.47865	5.85678	6.74198	6.40593	6.12871	6.3751	6.34201
	CoA-substrate-specific enzyme activase	F6CJH6	Desku_1213	5.99404	5.88622	5.9377	6.39526	6.49806	6.59261	6.04789	5.44485	5.93436	6.13684	5.80905	5.37549	6.03841	6.30088	5.35475	5.88097	5.58812	5.86329	6.36637	6.10022	6.10091
	Heat shock protein Hsp20	F6CJH9	Desku_1216	5.73319	6.37622	5.86422	5.32005	5.69214	6.0226	7.1114	6.89027	6.54485	7.04076	6.37967	6.2136	6.97687	6.53185	7.99664	8.03479	7.49414	7.3408	7.16741	7.47725	7.64637
	Uncharacterized protein	F6CJI0	Desku_1217	6.66852	6.70068	7.00342	6.50583	6.10044	6.31834	6.84207	6.92628	6.83146	6.11477	6.95937	7.27147	6.99424	6.86815	6.0248	5.88562	5.67089	6.92638	7.44462	6.8231	7.01616
	NUDIX hydrolase	F6CJI1	Desku_1218	6.57284	6.82596	6.66821	6.98284	7.00634	6.99655	6.75903	5.43996	6.02138	6.44187	7.00169	7.06759	7.04187	6.96853	7.3383	7.1124	7.16684	6.97438	6.62354	6.96089	5.86878
	Glycogen synthase	F6CJI5	glgA	5.74921	5.7427	5.96469	5.79437	5.9832	5.50382	6.30028	6.07823	5.96518	5.86236	5.69687	5.85831	5.63547	6.12593	5.7156	5.94935	5.76376	6.11927	6.14333	6.21224	7.05034
	Butyryl-CoA dehydrogenase	F6CJJ2	Desku_1229	6.60648	6.4994	6.89745	5.76102	6.81454	6.35538	7.16962	7.14672	7.04167	6.96513	7.76902	7.76553	7.8706	7.88247	7.4268	7.44437	7.42909	7.65343	7.65676	7.83836	7.62957
	Electron transfer flavoprotein alpha/beta-subunit	F6CJJ3;F6CLV8	Desku_1230	7.78872	7.94735	7.94385	7.93745	8.08257	7.95898	7.75519	7.7375	7.84394	7.90828	8.31182	8.28905	8.32114	8.19195	8.49617	8.2835	8.42716	8.26804	8.33226	8.12228	8.34762
	Electron transfer flavoprotein alpha/beta-subunit	F6CJJ4	Desku_1231	6.46555	6.94095	6.86654	5.51808	6.64539	6.59722	7.0596	5.55005	6.56305	5.6965	7.32381	7.26024	7.31904	7.43851	7.37845	7.12924	7.19838	7.21447	7.31412	7.22766	7.22645
	Acetyl-CoA acetyltransferase	F6CJJ5	Desku_1232	6.35569	6.93437	5.67924	5.14384	5.44711	5.9813	7.12228	7.22523	6.85384	7.33078	7.27843	7.27005	7.18127	7.32644	7.01749	7.23401	7.03439	7.43159	7.43046	7.32331	7.34288
	3-hydroxybutyryl-CoA dehydrogenase	F6CJJ6	Desku_1233	7.85977	7.98232	7.96923	7.67039	7.79623	7.84368	7.9551	7.94926	7.79633	7.95385	8.29148	8.47406	8.40317	8.51997	8.44734	8.4971	8.33197	8.34341	8.32672	8.41526	8.44607
	3-hydroxybutyryl-CoA dehydratase	F6CJJ7	Desku_1234	6.89756	6.96415	7.05534	6.60965	6.59556	6.68641	6.45234	6.88781	5.89688	6.69461	7.70061	8.02955	7.62557	7.79416	7.49823	7.31269	7.2395	7.79288	7.98418	7.87479	7.7895
	CBS domain containing protein	F6CJK2	Desku_1239	7.94184	8.02354	8.05335	7.61455	7.76697	7.9386	7.82685	7.84812	7.9042	7.64768	8.06863	8.19326	8.06187	7.94388	7.84969	8.13688	7.73353	8.10449	8.45553	8.20951	8.15183
	TrkA-C domain protein	F6CJK3	Desku_1240	7.47413	7.52477	7.82301	7.31076	7.64292	7.47242	7.79587	7.56724	7.68942	7.76157	7.54932	7.46352	7.46464	7.39644	7.44456	7.22016	7.04108	7.52419	7.45289	7.46277	7.41108
	Riboflavin synthase, alpha subunit	F6CJK8	Desku_1245	6.21569	6.09005	6.07236	5.98682	5.94808	6.02024	6.16832	6.18534	5.73101	6.15155	6.21678	6.39456	6.19349	5.79296	5.40173	5.97028	5.46389	5.98683	6.21532	5.93256	6.10051
	L-seryl-tRNA(Sec) selenium transferase	F6CJK9	selA	7.12477	6.49415	6.03639	6.6505	7.15512	6.86483	5.9528	7.15767	5.82302	6.08503	6.7554	6.46553	6.49991	5.6918	6.7255	6.69013	6.62799	6.12981	6.02192	6.47952	5.69812
	Chorismate dehydratase	F6CJL1	mqnA	6.52436	6.58411	6.53359	5.94062	5.85841	7.00108	6.01174	6.24513	5.88891	6.07867	6.82793	6.37763	6.09768	6.14218	6.43302	6.73003	6.57363	6.28099	5.49591	5.71131	6.5337
	Aminodeoxyfutalosine synthase	F6CJL2	mqnE	7.56777	7.62044	7.22097	7.63631	7.66928	7.627	7.53682	7.11681	7.2513	7.58899	7.40011	7.42032	7.43085	7.46629	7.67356	7.41432	7.53835	6.81543	7.18415	7.24611	7.38737
	Menaquinone biosynthesis decarboxylase, SCO4490 family	F6CJL4	Desku_1552	6.06254	5.88708	6.18302	6.14597	6.40231	6.3142	5.76207	6.59046	5.68548	6.14625	5.97246	6.28332	6.39674	6.05062	6.21759	5.92547	5.82187	6.0629	5.91519	6.41809	6.2336
	Glycosyl transferase group 1	F6CJL9	Desku_1557	6.02117	6.02516	5.8173	6.09103	6.32498	6.32352	6.36695	6.24786	5.71839	5.82791	5.87703	6.045	5.71983	6.05085	5.77899	5.79949	5.72243	6.03314	6.53164	6.00348	5.80839
	Peptidoglycan-binding lysin domain protein	F6CJM1	Desku_1559	5.94669	6.27833	6.20393	6.02256	6.32168	5.30695	5.93479	6.11185	5.68708	5.88419	6.12015	6.22337	5.8244	5.84882	6.05576	6.11562	6.33957	6.63361	5.91206	6.17204	6.85603
	Methyl-accepting chemotaxis sensory transducer	F6CJM2	Desku_1560	7.79609	7.77586	8.09103	8.41211	8.55116	8.31744	7.67354	7.72075	7.43299	6.75292	7.09468	7.13615	7.19318	7.6927	7.75937	7.81844	7.487	6.67871	7.23109	6.78111	7.03254
	Methyl-accepting chemotaxis sensory transducer	F6CJM3	Desku_1561	7.54125	7.21365	7.24381	7.6701	7.67129	7.58248	6.8129	6.57483	6.72209	6.64716	6.38205	6.46043	6.48896	6.80259	6.84979	6.76998	6.50117	6.27704	6.39513	5.67339	6.17719
	von Willebrand factor type A	F6CJM9	Desku_1568	7.11764	7.18279	7.12904	6.60971	6.72991	7.34149	7.26224	6.96178	7.2303	7.11052	7.1442	7.22603	7.1637	7.30116	6.84095	6.48827	6.91203	7.18044	7.14937	7.24343	7.08443
	ATP-binding region ATPase domain protein	F6CJN4	Desku_1573	5.76944	5.94432	6.44833	5.83717	6.3515	5.39935	6.46405	6.04921	6.19305	5.75869	7.01607	7.00026	7.35807	6.96912	5.69985	6.11308	5.71012	6.98341	7.306	5.87639	6.10325
	Uncharacterized protein	F6CJN6;F6CL65	Desku_1575	7.08443	6.98724	7.09552	6.7731	6.45784	7.18591	7.07697	6.03098	6.9406	7.02407	6.92224	7.18803	7.08422	6.90041	6.88008	6.96018	6.8076	7.0125	5.91243	6.82949	7.02772
	3-dehydroquinate synthase	F6CJP1	aroB	6.06453	6.65664	6.30893	6.57237	6.49552	6.73625	5.92776	6.54197	6.3925	6.731	5.69323	6.58985	5.73327	6.53252	5.48193	6.4176	6.24232	6.44514	6.22126	6.18898	6.26157
	Shikimate kinase	F6CJP2	aroK	6.98097	7.04766	7.19838	6.12744	5.87751	7.05127	6.6292	6.71054	5.7517	5.72126	6.85173	5.55006	6.60942	7.04375	6.86397	6.81405	5.61235	6.14937	5.58437	6.96626	6.08717
	Chorismate synthase	F6CJP3	aroC	6.94452	6.88659	6.8092	6.7976	6.92413	6.73102	7.02829	6.71187	6.40179	7.17629	6.86857	6.80185	6.76928	7.02694	6.70971	6.84851	6.58634	6.77124	6.831	6.57156	6.32614
	ABC-type transporter, periplasmic subunit	F6CJQ5	Desku_2005	6.62561	5.85684	6.14229	7.01055	7.31944	7.08077	6.96859	5.73331	6.91631	7.84699	5.85269	6.06523	6.09472	6.03974	7.60949	7.66342	7.78253	5.76133	5.72514	6.25545	5.84525
	Thioredoxin	F6CJR3	Desku_2013	7.95451	8.07173	8.03699	8.23037	8.1986	8.25186	8.24886	8.03105	8.1014	7.86238	7.82715	7.80831	7.97959	7.85654	7.519	7.8447	7.64851	7.91229	7.82142	7.93874	8.03015
	Regulatory protein, FmdB family	F6CJR4	Desku_2014	7.04731	6.10092	6.2838	5.59192	5.65467	6.03936	6.54996	5.87975	6.39952	5.87527	6.97837	5.96278	5.86201	6.07618	5.82048	5.62554	5.87945	6.28645	6.13209	6.52009	6.97688
	Trimethylamine-N-oxide reductase (Cytochrome c)	F6CJS9	Desku_2918	5.83513	6.43726	6.16841	5.70261	6.29028	5.93437	6.55678	6.34704	6.37081	6.29559	6.40285	6.45297	6.54266	6.56703	6.33104	5.87031	6.43193	6.52059	6.70085	6.45608	6.65519
	UspA domain-containing protein	F6CJU3	Desku_2933	6.72933	5.6168	6.27321	6.01153	6.13261	6.14126	5.46733	5.76373	5.97555	5.80175	6.12503	6.09251	6.09722	5.74582	7.37097	7.37201	7.0658	5.96577	6.21781	6.02621	6.15233
	Extracellular solute-binding protein family 1	F6CJU8	Desku_2938	7.50004	7.10438	7.43152	5.60384	5.58836	6.7245	7.61219	7.21743	7.40406	7.59468	7.40572	7.50113	7.3829	7.87183	7.62974	7.71934	7.72919	7.92459	8.03346	8.05362	8.1669
	ATPase-like protein	F6CJV1	Desku_2941	7.02325	7.47645	6.87334	6.773	6.93084	6.80518	7.02119	7.03346	6.89847	6.82983	6.6024	6.90225	6.97525	7.23475	6.57918	6.66609	6.64369	6.91043	5.61093	6.84874	6.96919
	1-(5-phosphoribosyl)-5-amino-4-imidazole-carboxylate (AIR) carboxylase	F6CJV2	Desku_2942	6.83113	7.28854	7.16708	6.62245	6.74336	6.78673	6.81503	5.47189	6.86351	6.89006	6.66557	7.20162	6.79831	6.77108	6.61731	6.86323	6.59367	5.72013	6.54087	6.58707	7.27268
	Molybdenum cofactor synthesis domain protein	F6CJV3	Desku_2943	7.94854	8.22663	7.73031	7.72623	7.75962	7.71136	7.91703	7.69703	7.65909	7.9188	7.70365	7.96682	7.85434	7.79573	7.98238	7.88816	7.68029	7.79725	7.81379	7.56317	7.71419
	Molybdenum cofactor synthesis domain protein	F6CJV4	Desku_2944	7.23757	7.40212	7.14173	6.97313	6.83514	6.87259	7.0387	6.94272	6.97682	6.85919	6.80545	7.14977	7.08476	7.28914	6.8411	6.77613	6.92346	7.10534	7.02416	5.7377	5.99017
	Aldehyde ferredoxin oxidoreductase	F6CJV6	Desku_2946	7.82591	7.56152	7.80659	7.56107	7.69733	7.58336	7.7223	7.63962	7.72598	7.84021	7.56109	7.70839	7.80304	7.85582	7.81514	7.70669	7.68279	7.56729	7.7801	7.5686	7.61336
	Uncharacterized protein	F6CJV8	Desku_2948	7.77201	7.80125	7.75491	7.08174	7.12646	7.14566	7.84983	7.93107	7.97354	7.60732	8.15226	8.198	7.91449	8.06085	7.81628	7.50668	7.46012	8.20129	8.19833	8.28981	8.19921
	UBA/THIF-type NAD/FAD binding protein	F6CJV9	Desku_2949	8.35135	8.37707	8.45812	7.30118	7.34482	7.50076	8.59179	8.52808	8.52907	8.47637	8.51796	8.71765	8.645	8.52096	8.36042	8.01791	8.24743	8.74061	8.73715	8.78844	8.84127
	ThiamineS protein	F6CJW0	Desku_2950	6.06552	6.38338	6.6447	5.8297	6.14119	5.47621	7.56436	7.321	7.50809	7.13181	7.10629	7.13767	7.31003	7.22357	6.7894	5.81531	6.3468	7.65883	6.939	7.11594	7.19179
	NADPH-dependent FMN reductase	F6CJW6	Desku_2957	7.64551	7.1122	7.73446	7.72023	7.99568	7.85786	7.39491	7.50963	7.57599	7.0683	7.43247	7.4862	7.2251	7.60279	7.63673	7.73932	7.54221	7.38539	7.54827	7.66116	7.09524
	Uncharacterized protein	F6CJY5	Desku_0132	6.67367	6.54528	6.78729	6.29334	6.26942	6.3296	7.22678	7.56741	7.45794	6.94613	7.3283	7.28317	7.30488	6.6994	6.47738	6.62285	6.54235	6.73261	6.75927	6.83453	6.74876
	Uncharacterized protein	F6CJY6	Desku_0133	6.45137	6.49944	6.87948	6.36314	5.74221	6.12608	7.1784	6.1571	6.55037	6.82879	6.13676	6.43268	5.95625	6.02355	5.70166	5.96444	6.2955	5.56891	6.43899	5.89406	5.92828
	Antitoxin	F6CJY8	Desku_0135	5.72469	5.70459	6.55274	6.39697	6.47753	6.28785	5.86769	6.6182	5.53117	5.72717	7.14414	7.09566	6.73171	6.66067	5.43931	6.43119	5.58346	6.62756	6.59026	5.97485	6.52428
	Fe-S cluster domain protein	F6CJZ5	Desku_0296	5.78464	6.18523	5.722	5.84866	5.95794	6.12157	6.17158	6.27165	5.57507	5.98133	6.67965	6.46795	6.47976	6.67118	5.71989	5.72251	6.04792	6.88725	7.13685	7.17557	7.19337
	Radical SAM domain protein	F6CJZ7	Desku_0298	7.67619	7.78415	7.53632	5.80116	6.43553	6.06147	7.79303	7.40958	7.51195	7.7594	7.54284	7.65615	7.55932	7.63527	7.03403	7.35604	7.17935	7.56627	7.50315	7.66306	7.57612
	Uncharacterized protein	F6CK05	Desku_1000	7.1809	7.41552	6.18286	5.74567	5.79492	5.67695	6.3016	6.26179	5.89474	7.32319	5.64938	7.54526	7.03185	7.17234	6.77031	6.76816	6.78823	6.91229	7.47618	7.29121	7.13466
	Uncharacterized protein	F6CK06	Desku_1001	8.79752	8.79669	8.92754	8.83145	8.8437	8.8076	8.46584	8.58865	8.51605	8.40751	8.67486	8.70984	8.62214	8.91536	8.86252	8.65686	8.83011	8.78298	8.77278	8.78853	8.856
	Nicotinate-nucleotide--dimethylbenzimidazole phosphoribosyltransferase	F6CK07	cobT	8.60187	8.50454	8.4922	8.84703	8.80776	8.73006	8.76955	8.81481	8.69712	8.77278	7.78286	7.45494	7.61827	7.51495	8.61853	8.78301	8.78403	7.67179	7.73327	7.75545	7.86893
	Fructose-1,6-bisphosphate aldolase/phosphatase	F6CK08	fbp	8.52253	8.62544	8.48126	8.91305	8.80846	8.82477	8.55631	8.52178	8.60098	8.50493	8.55523	8.57319	8.58608	8.63194	8.84326	8.78719	8.92423	8.71902	8.79585	8.72112	8.74745
	Uncharacterized protein	F6CK09	Desku_1005	8.11594	7.88605	8.05873	8.45979	8.44003	8.44	8.1487	7.80239	7.80006	7.73198	7.97459	8.19841	8.02812	8.03651	8.33278	8.26045	8.26432	8.05793	8.20273	8.26202	7.91994
	Uncharacterized protein	F6CK10	Desku_1007	7.71857	7.58752	7.66858	6.86421	6.76743	6.76793	8.28445	8.0515	8.1211	8.14572	7.78988	7.89276	7.81737	7.66634	7.07602	7.30895	7.17088	7.64867	7.70217	7.59202	7.49642
	Flavin reductase domain protein FMN-binding protein	F6CK12	Desku_1009	8.00471	7.72027	8.26586	7.39254	7.60666	7.46632	8.69937	8.52816	8.53622	8.11988	8.59502	8.47599	8.52861	8.07649	8.4219	8.409	8.26361	8.4191	8.31557	8.56191	8.53821
	Methyl-accepting chemotaxis sensory transducer	F6CK16	Desku_1014	7.7553	7.72056	7.83097	8.09871	8.45545	8.01089	6.92684	6.95427	7.54545	6.76448	7.55922	7.30675	7.52844	7.57474	7.66696	7.5211	7.48775	7.68235	7.24137	7.09562	7.34608
	CheW protein	F6CK17	Desku_1015	6.36388	6.96211	6.8464	7.5508	7.57567	7.38153	5.99111	5.80782	6.32726	6.19645	6.12408	6.3251	6.08476	6.13245	5.78599	5.94728	6.10578	5.32708	5.9729	5.82766	5.91917
	PBS lyase HEAT domain protein repeat-containing protein	F6CK19	Desku_1017	6.17231	6.15913	6.07443	5.73123	6.17038	5.84561	6.00921	6.04448	5.90801	5.99322	5.97935	5.94832	6.24551	6.3345	5.74734	6.0882	5.56583	5.97127	5.9392	5.97744	5.66831
	Methyl-accepting chemotaxis sensory transducer	F6CK26	Desku_1024	5.66706	5.58643	6.41883	7.23312	7.35909	7.25561	6.06255	5.90374	6.40435	6.03823	6.17011	5.72263	5.6086	6.14233	6.2589	6.17972	6.35434	6.27686	5.91358	5.69542	5.65586
	Riboflavin biosynthesis protein RibBA	F6CK30	ribBA	6.4294	7.16242	6.47381	6.95955	6.87278	6.99351	6.33195	6.41167	6.19365	6.20393	5.90308	5.93135	5.73199	6.16089	5.5101	5.20721	6.02305	5.93141	5.75794	6.07114	6.0774
	6,7-dimethyl-8-ribityllumazine synthase	F6CK31	Desku_1247	7.52037	7.45238	7.62588	7.60679	7.50054	7.55301	7.7697	7.75172	7.73803	7.42745	7.8801	7.95076	7.96145	7.87062	7.59976	7.96125	7.50509	7.83747	7.68334	7.5368	7.65963
	Quinolinate phosphoribosyl transferase	F6CK32	Desku_1248	6.23925	6.7024	6.85158	6.89483	6.86153	7.28594	6.67588	6.56373	6.55802	6.0789	6.29887	6.83504	6.60828	6.71401	7.27077	6.58725	7.30797	6.76206	6.62598	7.06674	6.05236
	50S ribosomal protein L28	F6CK33	rpmB	7.77781	7.85975	7.941	8.12021	8.05446	7.92774	7.19943	7.73316	7.79058	7.48806	7.65546	7.65569	7.76354	7.69092	6.75435	6.37763	5.92114	7.68247	7.31467	7.30653	7.08622
	Small acid-soluble spore protein alpha/beta type	F6CK35	Desku_1251	6.22405	5.82479	6.06956	5.96461	5.57576	5.63615	5.99376	6.02891	6.35114	6.03636	6.55539	6.18114	5.82279	6.06907	7.2045	7.99627	7.38232	7.08941	7.17693	5.88924	7.6279
	Phosphopantetheine adenylyltransferase	F6CK38	coaD	7.00065	6.74077	7.32856	7.72613	7.68861	7.73022	7.22657	6.90403	6.98783	6.69194	7.21219	7.23712	7.30816	7.2724	7.58098	7.91824	7.41432	7.37894	7.11568	7.28997	7.37974
	Uncharacterized protein	F6CK39	Desku_1255	7.27871	6.99539	6.62975	7.37533	7.37836	7.46045	6.14899	6.13426	5.88591	7.76263	7.16221	6.77267	6.82059	7.03953	7.82122	7.82557	7.2353	7.30927	7.53954	7.44158	7.47189
	Amylo-alpha-16-glucosidase	F6CK44	Desku_1260	6.20249	6.19943	5.90166	6.35	5.92932	6.22076	6.36411	6.35503	6.0389	5.96732	6.03687	6.4301	6.1023	6.03401	6.40297	6.43713	6.45484	6.12485	6.31517	5.61631	6.18299
	Uncharacterized protein	F6CK48	Desku_1264	5.86738	5.9758	5.99423	6.0251	5.60795	6.0786	6.0616	5.94851	6.18098	6.19463	6.03643	6.17254	6.17751	6.25837	5.61526	5.82432	6.14693	6.23487	6.18367	6.16932	6.0208
	Uncharacterized protein	F6CK50	Desku_1266	7.44026	6.70663	7.40175	7.40137	7.08127	7.2938	7.15885	8.20243	8.11106	7.73446	7.97539	7.84696	7.92713	7.79365	7.56547	6.72519	7.56283	7.89379	7.65243	7.69615	7.87438
	Pyrimidine-nucleoside phosphorylase	F6CK66	Desku_1901	5.66717	6.69454	6.69609	5.8233	6.47465	6.39085	6.27898	6.05138	5.98387	7.40085	6.42206	6.44511	6.7241	6.59617	5.72942	5.96626	6.07216	5.97333	6.99105	5.60869	6.66105
	Phosphopentomutase	F6CK67	deoB	7.0456	6.81835	6.81383	6.22311	6.42374	6.23729	7.27388	7.27091	7.34522	7.20866	6.68687	6.09365	6.93252	6.36573	6.50113	6.7434	6.51367	7.05011	5.8796	6.42261	6.32048
	4Fe-4S ferredoxin iron-sulfur binding domain-containing protein	F6CK70	Desku_1905	8.66917	8.59865	8.60677	8.76898	8.81686	8.77155	8.39555	7.95014	8.29625	8.59248	8.08959	8.26304	8.15146	8.509	8.16906	8.26635	8.57772	8.38548	8.27154	8.59709	8.23404
	Peptidase T-like protein	F6CK75	Desku_1910	7.4674	7.36625	7.7238	7.79069	7.73433	7.6387	7.75295	7.7645	7.55598	7.54245	7.36695	7.27889	7.56828	7.37122	7.40104	6.92169	7.42995	6.94058	6.86963	7.42831	7.20812
	Pyruvate/ketoisovalerate oxidoreductase, gamma subunit	F6CK76	Desku_1911	7.14557	7.17514	7.44028	6.79387	5.99218	7.22248	7.54228	7.10133	6.9284	6.79809	6.49991	7.15109	6.65823	6.68933	6.87124	7.33479	6.04211	6.58113	6.66195	5.76443	6.67955
	2-oxoglutarate synthase	F6CK77	Desku_1912	6.69296	6.5622	6.64799	7.25481	7.26614	7.03374	6.22443	6.45917	6.59216	6.38876	6.34633	6.68243	6.73569	6.99904	6.8881	6.54295	6.43358	6.27455	7.14229	6.5718	6.49647
	3-methyl-2-oxobutanoate dehydrogenase (Ferredoxin)	F6CK78	Desku_1913	7.51681	7.72491	7.50368	7.8467	7.92372	7.87213	7.0202	7.31471	7.16729	7.45206	7.09107	7.45059	7.20252	7.48032	7.56178	7.10459	7.55986	7.14644	7.19689	7.07511	7.20088
	4Fe-4S ferredoxin iron-sulfur binding domain-containing protein	F6CK79	Desku_1914	6.4479	6.60037	6.56298	6.68935	7.22978	7.08554	6.57905	5.52315	6.18874	5.51558	6.51626	6.39331	5.98797	6.4601	6.36683	6.23953	6.2097	6.1668	5.8266	5.84278	6.11536
	Uncharacterized protein	F6CK80	Desku_1915	6.5461	6.63538	6.45016	5.9718	6.35007	6.27012	6.53125	6.38751	6.57963	6.40031	5.89021	6.56551	6.54676	6.70601	5.79503	5.59306	5.67768	6.42526	6.86376	6.51093	6.55798
	Transcriptional regulator, AbrB family	F6CKA4	Desku_2465	5.61633	6.07751	6.33826	6.61287	7.11514	7.13504	6.25883	6.39969	6.20352	5.95695	6.10862	6.39358	5.85846	6.44209	5.77684	6.45772	5.62083	6.09511	6.09839	6.29259	6.09152
	CRISPR-associated autoregulator, DevR family	F6CKA8	Desku_2974	7.77779	7.78485	7.5675	7.55668	7.7428	7.52821	7.89443	7.6515	7.8536	8.01703	7.61217	7.82252	7.72177	7.91261	8.25438	8.08778	8.39433	7.75308	7.6746	7.69662	7.68003
	Uncharacterized protein	F6CKA9	Desku_2975	7.80918	7.39681	7.58896	7.41429	6.73844	7.08286	7.67162	7.90552	8.48962	8.07485	8.3522	7.71482	8.27323	7.62181	7.66528	7.77573	7.69828	8.10302	7.83818	7.89581	8.07398
	CRISPR-associated helicase Cas3	F6CKB0	Desku_2976	6.26841	6.06028	6.74497	6.55802	6.86872	6.79088	6.10043	6.38698	6.68319	6.54103	6.36346	6.24512	6.48814	6.58517	7.03117	5.67088	6.54774	6.1997	5.77883	5.81271	5.90646
	Uncharacterized protein	F6CKB3	Desku_2981	5.94858	5.72996	6.01349	5.722	5.8674	5.81238	5.9287	6.17972	5.72747	6.00612	5.69781	6.35164	6.28495	6.23198	5.64111	6.24603	5.78952	5.67057	6.30916	5.84012	5.9143
	Stage II sporulation protein E	F6CKC5	Desku_2993	6.14022	6.63803	7.07081	6.37905	5.58488	6.36248	6.1614	6.16002	6.16714	6.30364	5.90182	5.21457	5.89448	5.80426	5.31742	5.87944	5.90985	6.05962	5.90005	6.05888	5.97808
	Putative PAS/PAC sensor protein	F6CKC6	Desku_2994	7.76288	7.85086	8.26295	7.27342	7.04328	7.15906	6.02421	5.99788	6.12766	6.27194	6.34793	6.45732	7.10339	6.82027	5.23104	6.21896	6.31624	6.11079	5.79104	5.85902	6.05396
	NAD-dependent deacetylase	F6CKD5	Desku_3003	8.05216	8.03298	8.22487	7.63047	7.73411	7.61932	8.321	8.27642	8.3424	8.02951	8.32613	8.53364	8.36788	8.30367	8.00108	8.11544	8.00419	8.5468	8.45696	8.49257	8.53716
	Uncharacterized protein	F6CKD6	Desku_3004	7.50927	7.73774	7.51226	7.4964	7.9381	7.63314	7.82576	7.90771	7.40384	7.61461	7.96554	8.06528	8.04265	8.12477	8.16717	8.18216	8.10466	8.3889	8.08203	8.09618	8.238
	Uncharacterized protein	F6CKD7	Desku_3005	8.67295	8.69955	8.99407	8.91864	8.77692	8.73397	8.81585	9.27214	9.17929	8.64791	9.26759	9.27017	9.18879	9.12581	8.8358	8.6146	8.62612	9.18585	9.09722	9.06002	9.17595
	D-lactate dehydrogenase (Cytochrome)	F6CKE1	Desku_3009	6.42347	6.31779	6.15168	8.63065	8.73573	8.65263	5.89007	6.085	6.39524	6.32282	5.93153	5.97523	5.62036	5.7056	6.09454	5.95305	6.13408	6.94897	6.43693	5.97639	6.7059
	Glycolate oxidase iron-sulfur subunit	F6CKE2	Desku_3010	5.75397	5.86625	5.156	8.1677	8.13751	8.22435	5.67361	5.99339	6.7709	6.06588	5.65434	5.77137	5.62657	5.50535	5.07423	5.67494	5.10558	5.98449	6.07187	6.16547	6.01913
	Alkyl hydroperoxide reductase/ Thiol specific antioxidant/ Mal allergen	F6CKE4	Desku_3015	6.64371	6.50235	6.83917	7.21995	6.88088	5.63263	7.1831	7.08941	6.9649	6.75118	7.01309	6.95119	6.89567	6.93321	6.90884	6.72497	6.66269	6.89241	6.79908	7.02218	6.77148
	S-layer domain-containing protein	F6CKE6	Desku_3017	7.9916	7.73728	8.00792	7.36054	7.31792	7.30412	8.09833	8.34674	8.39431	8.41541	8.00886	7.74796	7.87039	7.37874	7.85987	7.92924	7.96309	7.7137	7.77043	7.76814	8.0278
	30S ribosomal protein S9	F6CKF1	rpsI	8.55099	8.4133	8.47198	8.46765	8.61828	8.56251	7.17187	7.66716	7.78057	7.71787	7.81064	7.89606	7.92351	8.02649	7.15779	7.13475	7.48256	8.00117	8.08622	7.88489	7.85368
	50S ribosomal protein L13	F6CKF2	rplM	8.2333	8.03459	8.20841	8.49712	8.42226	8.51452	6.8989	7.54941	7.74251	7.59031	7.51651	7.72874	7.70964	8.01136	7.40393	6.74663	6.76046	7.65339	7.87015	7.90238	7.76457
	50S ribosomal protein L17	F6CKF7	rplQ	8.50811	8.40666	8.58494	8.43974	8.52294	8.43279	8.12519	8.45208	8.21553	8.16432	8.6775	8.668	8.49423	8.5058	6.95849	6.96136	7.13216	8.39529	8.24329	8.18018	8.27722
	DNA-directed RNA polymerase subunit alpha	F6CKF8	rpoA	7.68932	7.82016	7.54505	8.05827	7.93471	7.79666	7.19451	7.40647	7.49905	7.36566	7.4268	7.85723	7.84486	7.71326	7.40468	7.53644	7.44988	7.45133	7.45471	7.4914	7.30865
	30S ribosomal protein S4	F6CKF9	rpsD	8.6819	8.81516	8.91859	8.7544	8.81	8.64157	8.25732	8.42326	8.45784	8.2387	8.51872	8.61977	8.40783	8.58662	8.00873	7.98867	8.2158	8.39046	8.39574	8.34149	8.25346
	30S ribosomal protein S11	F6CKG0	rpsK	7.86257	8.25186	8.3659	8.13379	8.27508	8.14746	7.80309	7.58474	7.6003	7.52751	7.48417	7.81598	7.70862	7.88846	6.7053	7.30705	6.7603	7.72378	7.42248	7.54579	7.06089
	30S ribosomal protein S13	F6CKG1	rpsM	8.29822	8.44118	8.45338	8.64757	8.73522	8.75565	7.61531	7.63956	7.71466	7.95786	7.99104	7.84845	7.75644	8.07806	7.32742	7.05588	7.21566	7.79088	7.73799	7.59237	7.53195
	50S ribosomal protein L36	F6CKG2	rpmJ	7.50229	7.44301	7.35017	7.76504	7.75163	7.64177	6.38964	7.42032	7.05053	6.91285	6.7237	6.74467	6.86921	6.8	6.41196	5.65699	5.69359	6.40432	6.44436	6.276	6.50461
	Translation initiation factor IF-1	F6CKG3	infA	7.31399	7.53808	7.46189	7.19159	6.78179	7.2545	7.72522	6.94778	5.74898	6.95547	6.57919	7.64827	7.48294	7.4917	6.89527	6.94494	6.73144	7.08001	6.34909	7.34659	6.00488
	Uncharacterized protein	F6CKG4	Desku_3035	6.27978	6.2766	6.25075	6.01815	6.09503	6.10089	6.09944	6.0198	5.82884	5.87911	5.88036	5.85414	5.43079	5.95582	5.89066	6.38932	5.56968	6.31482	6.0499	5.69531	5.90925
	Protein translocase subunit SecY	F6CKG6	secY	6.96545	6.89941	7.10836	7.23027	7.24032	7.40569	6.28345	6.09007	5.94263	5.99892	5.9842	5.86537	5.86961	6.13776	6.82702	6.76118	5.09193	6.30878	5.48677	6.28775	6.29429
	50S ribosomal protein L15	F6CKG7	rplO	8.66893	8.62281	8.7985	8.8095	8.8518	8.79716	7.47577	7.4971	7.41918	7.65439	7.62789	7.74779	7.37293	8.03937	6.94878	7.59435	7.62315	7.87458	7.97832	7.84963	7.62977
	50S ribosomal protein L30	F6CKG8	rpmD	8.04376	8.06856	8.10968	8.14467	8.21688	8.15494	7.73194	7.82745	7.78346	7.23006	7.6669	7.84803	7.70957	7.79467	6.2283	6.10575	6.11625	7.26633	7.19678	7.01528	6.8099
	30S ribosomal protein S5	F6CKG9	rpsE	8.72474	8.65999	8.8098	8.7837	8.98282	8.88267	8.20014	8.0994	8.18588	8.01653	8.31938	8.6175	8.29217	8.63784	7.84531	7.89473	7.75484	8.44465	8.31666	8.12356	8.19
	50S ribosomal protein L18	F6CKH0	rplR	8.06644	7.7142	8.03945	8.11916	8.13628	8.16394	7.24753	7.68479	7.77581	7.24035	7.96103	8.21394	8.06937	8.07188	7.15628	7.55169	7.15658	7.9565	7.86204	7.84512	7.88137
	50S ribosomal protein L6	F6CKH1	rplF	8.62923	8.62174	8.82896	8.70549	8.82277	8.70668	7.82437	7.87439	8.03395	8.22812	7.9574	7.94018	8.01165	8.22246	7.64566	7.62802	7.50583	8.07628	8.07148	7.90979	7.76562
	30S ribosomal protein S8	F6CKH2	rpsH	8.25356	8.32909	8.46439	8.35965	8.54951	8.35639	8.31694	7.97802	8.19399	7.96392	8.29126	8.47213	8.37607	8.42951	7.76936	8.24348	7.78765	8.1469	7.99856	8.02073	7.91819
	50S ribosomal protein L5	F6CKH4	rplE	8.04324	8.15558	8.36088	8.50363	8.64787	8.62417	7.79704	7.97856	7.8721	7.68097	8.08529	8.16705	8.09093	7.9837	7.67737	7.32131	7.04364	7.79884	7.68	7.77226	7.54188
	50S ribosomal protein L24	F6CKH5	rplX	8.46385	8.26007	8.2029	8.56962	8.68992	8.5216	8.04809	8.53471	8.4502	8.215	8.44939	8.5857	8.54374	8.65638	7.3222	7.57001	7.39384	8.4599	8.294	8.06058	8.11441
	50S ribosomal protein L14	F6CKH6	rplN	7.64843	7.81323	8.0994	7.75788	7.79835	7.75457	7.65349	7.77918	7.93367	7.13117	7.99677	8.26314	7.98635	8.21059	6.52099	7.05679	6.95035	7.75398	7.97866	7.57956	7.48654
	30S ribosomal protein S17	F6CKH7	rpsQ	8.19665	7.71638	7.83015	7.83176	7.6664	7.91359	7.01666	7.53787	7.70917	7.22154	7.74796	7.5245	7.41843	7.64966	5.48408	6.06263	6.65771	7.74866	7.82081	7.40902	7.78512
	50S ribosomal protein L29	F6CKH8	rpmC	7.5063	7.46181	7.4971	8.22204	8.16944	8.08625	7.609	7.71405	7.65483	7.3597	7.8313	7.776	7.77733	7.54349	6.54695	6.86196	6.51194	7.33995	7.16622	7.13319	7.02445
	50S ribosomal protein L16	F6CKH9	rplP	7.89029	8.06733	8.29616	8.18619	8.44576	8.32519	7.48745	7.35129	7.45307	7.04961	7.46093	7.70632	7.55743	7.86078	7.32864	7.38862	7.27848	7.52798	7.36888	7.48837	7.19301
	30S ribosomal protein S3	F6CKI0	rpsC	8.34893	8.40531	8.42862	8.61858	8.58906	8.60759	8.05285	8.28562	8.21173	8.10078	8.34512	8.3954	8.30365	8.16794	8.12222	8.23877	8.06819	8.20621	8.21777	8.27775	8.10435
	50S ribosomal protein L22	F6CKI1	rplV	7.93613	7.88831	7.9857	7.69261	8.08225	7.96749	7.29305	8.06412	7.68757	7.47973	7.94249	8.31137	7.91733	8.0661	6.73027	7.05358	6.862	7.88048	7.62749	7.51081	7.4488
	30S ribosomal protein S19	F6CKI2	rpsS	7.86917	7.67014	7.92183	7.98125	8.37023	8.1625	7.10951	7.3533	7.67311	6.80732	7.18532	7.29048	7.00898	6.96748	6.5319	6.73301	6.32923	7.35133	7.29212	6.99544	6.99689
	50S ribosomal protein L2	F6CKI3	rplB	8.4989	8.46153	8.31444	8.58496	8.67833	8.74687	7.44756	7.44877	7.48765	7.85846	7.22121	7.1503	7.28517	7.79585	6.09086	6.28614	6.89542	7.2355	6.98698	7.11697	6.08203
	50S ribosomal protein L23	F6CKI4	rplW	8.55542	8.47438	8.77187	8.59419	8.43761	8.38396	8.13928	8.48769	8.58322	7.48879	8.55764	8.67372	8.62468	8.60968	7.28285	7.13928	7.10629	8.38591	8.36916	8.20303	8.22214
	50S ribosomal protein L4	F6CKI5	rplD	8.17447	8.41704	8.47803	8.43446	8.64246	8.40119	7.78787	7.79979	7.75656	7.0228	7.87634	8.07755	7.90465	8.09265	7.47104	7.75172	7.78328	7.87592	7.78865	7.56564	7.43471
	50S ribosomal protein L3	F6CKI6	rplC	8.1052	8.3684	8.26337	8.15561	8.36131	8.26583	7.24561	7.15491	7.15281	7.10826	7.61394	7.90226	7.24435	7.65806	6.83467	6.95912	6.77167	7.22557	7.09597	7.35813	7.07478
	30S ribosomal protein S10	F6CKI7	rpsJ	8.58331	8.55799	8.7271	8.76158	8.75959	8.65708	8.44881	8.55108	8.42511	7.89384	8.5753	8.61493	8.69546	8.73353	7.75495	7.41651	7.66289	8.34908	8.27944	8.15933	8.28621
	Elongation factor Tu	F6CKI8	tuf	9.32025	9.52498	9.37051	9.6266	9.66983	9.65866	9.10387	9.11408	9.1246	9.0337	9.39016	9.29859	9.35253	9.33403	9.34422	9.22724	9.41671	9.23742	9.19	9.20788	9.14457
	Elongation factor G	F6CKI9	fusA	6.64371	6.80237	7.10735	7.5582	7.73343	7.58649	6.2042	6.48483	6.59111	6.97947	7.96008	8.06584	7.59203	7.79279	6.73039	6.73352	6.56028	7.15048	7.12008	6.89365	5.90782
	30S ribosomal protein S7	F6CKJ0	rpsG	8.3827	8.52818	8.5275	8.68797	8.74375	8.64959	7.68271	7.72366	7.55311	7.84439	7.71088	7.81706	7.79275	8.28823	7.87021	8.02625	7.8407	7.74321	8.07686	7.94508	7.90904
	30S ribosomal protein S12	F6CKJ1	rpsL	8.38539	8.19296	8.33419	8.61252	8.51327	8.48468	7.43324	7.76606	7.70733	7.80602	8.09008	8.03262	7.93545	8.06826	7.19343	7.47679	7.8778	8.16459	8.13818	7.95363	7.88855
	Ribosomal protein L7Ae/L30e/S12e/Gadd45	F6CKJ2	Desku_3063	6.36708	6.67489	7.2746	7.14267	6.58521	6.75815	7.15363	7.30563	7.21304	6.4184	6.32378	7.53396	7.33327	7.02202	7.09916	6.20634	6.8851	7.27653	7.28753	7.06066	7.14183
	DNA-directed RNA polymerase subunit beta	F6CKJ3	rpoC	8.50485	8.37947	8.63992	8.9426	8.93986	8.90875	8.05907	8.38767	8.39187	8.33052	8.04739	8.16572	8.21614	8.34947	8.44042	8.17316	8.379	8.1949	8.31988	8.11978	8.05614
	DNA-directed RNA polymerase subunit beta	F6CKJ4	rpoB	8.18582	8.1214	8.37332	8.70503	8.82616	8.56766	8.27089	8.15788	8.06487	7.96953	8.42659	8.25813	8.2237	8.22686	8.46668	8.32218	8.435	8.11404	8.26397	7.95965	7.85412
	50S ribosomal protein L7/L12	F6CKJ5	rplL	7.32883	7.07449	7.25348	8.46666	8.43387	8.38855	6.53669	6.67791	6.52346	6.49693	7.52489	7.42496	7.40314	7.67286	7.56283	7.04941	7.64343	6.99341	7.10789	6.47545	6.31492
	50S ribosomal protein L10	F6CKJ6	rplJ	8.6754	8.45318	8.87623	8.2137	8.7773	8.33754	8.89771	8.83731	8.76988	8.55489	8.81539	8.74659	8.65569	8.25952	7.9829	8.09153	8.04383	8.33284	8.33169	8.39072	8.31754
	50S ribosomal protein L1	F6CKJ7	rplA	8.45741	8.44439	8.70551	8.60249	8.72298	8.59219	8.29186	8.29708	8.25312	8.09388	8.45903	8.51251	8.27226	8.34688	6.92762	7.29226	7.33469	8.04242	7.94193	8.21882	7.98698
	50S ribosomal protein L11	F6CKJ8	rplK	8.54625	8.14594	8.4825	8.54154	8.60299	8.59797	7.69087	8.17252	8.11621	7.96186	8.38259	8.34842	8.13139	8.47903	7.92474	7.66228	7.75065	8.11126	8.15866	8.05591	8.01051
	Transcription termination/antitermination protein NusG	F6CKJ9	nusG	6.89164	6.53705	6.69457	6.84931	7.06904	6.71371	6.48956	6.686	6.96224	6.00977	6.77474	6.53055	6.71622	6.31902	6.68254	6.37583	6.96577	5.88341	6.91118	6.75347	6.88298
	Protein translocase subunit SecE	F6CKK0	secE	6.42974	6.27871	6.47647	6.99819	6.95608	7.15546	6.27112	6.15523	6.54092	6.18575	7.02555	6.4806	6.60829	6.86317	6.3476	6.12782	6.51136	6.31084	6.11382	6.38904	6.64425
	50S ribosomal protein L33	F6CKK1	rpmG	7.63106	7.01161	7.14492	7.78893	7.02111	7.12284	7.04238	7.81243	7.91201	7.32586	7.45488	7.22552	7.61235	7.45295	5.63363	5.65311	5.64541	7.31107	7.26706	6.97499	7.1983
	Elongation factor Tu	F6CKK2	tuf	7.83687	7.92612	8.48362	8.29015	8.10247	8.31729	7.98105	7.8647	7.57612	8.3378	8.31925	8.22825	8.34624	8.12538	8.19808	8.25183	8.34076	8.39615	8.08792	8.32978	8.40936
	Peptidase M23	F6CKK3	Desku_3503	6.19425	5.81616	6.03512	5.98423	6.11327	6.11264	6.38729	6.05792	6.18414	5.76258	5.93998	5.72978	5.63384	6.07727	5.57988	5.93643	5.79789	6.13942	6.24093	6.30922	5.75537
	CBS domain containing protein	F6CKK6	Desku_3506	7.27674	7.03826	7.46704	7.09188	7.0916	7.04626	7.21291	7.00843	7.04517	6.93882	7.67289	7.6644	7.54976	7.80534	7.35493	7.64133	7.29521	7.93874	8.24242	8.10085	8.18079
	Phosphoadenylyl-sulfate reductase (Thioredoxin)	F6CKM4	Desku_3527	5.8552	6.32853	5.86909	5.57579	5.82775	6.22481	5.80608	6.06512	5.94842	6.24705	6.03067	5.90678	6.0714	6.44353	5.52367	6.44344	5.87497	6.87786	6.79644	6.74286	7.26816
	Adenylosuccinate synthetase	F6CKP0	purA	7.97088	8.11727	7.55882	8.14429	8.16134	8.2205	7.69473	7.66681	7.52571	7.59977	7.73443	7.70958	7.83532	7.92404	7.65269	7.61436	7.44245	7.47423	7.57128	7.2237	7.34088
	Lycopene beta and epsilon cyclase	F6CKP1	Desku_3544	7.25708	7.5578	6.99552	7.46034	7.42846	7.49885	6.97926	5.83613	6.62853	6.70621	6.9692	6.74317	6.87811	6.73815	6.68314	6.27688	6.72757	6.60022	6.6859	6.66552	6.51841
	50S ribosomal protein L9	F6CKP4	rplI	8.45177	8.0844	8.54627	8.26644	8.3409	8.14814	8.05584	8.33341	8.20115	8.34244	8.41939	8.40816	8.44412	8.32824	8.43666	8.09149	8.3267	8.32241	8.25302	8.21848	8.27759
	30S ribosomal protein S18	F6CKP7	rpsR	7.48419	7.71832	7.74346	7.8197	7.79568	7.91086	6.71542	7.10694	7.01766	5.95295	7.0664	7.42405	7.43128	7.45749	6.93079	6.85554	6.13242	7.03798	6.9927	7.08792	6.88436
	Single-stranded DNA-binding protein	F6CKP8	Desku_3551	8.57624	8.13114	8.31279	8.48666	8.51257	8.53218	7.6922	8.37212	8.14888	8.09149	8.29699	8.39898	8.32004	8.64935	8.74616	8.07416	8.58983	8.46309	8.68078	8.56036	8.68169
	30S ribosomal protein S6	F6CKP9	rpsF	7.79545	7.50973	7.77719	8.04821	8.00121	8.04887	7.46623	8.12892	8.01624	7.47952	7.88975	8.00958	7.93693	7.82398	7.63834	7.10188	7.75189	7.86184	7.57677	7.44821	7.5514
	M18 family aminopeptidase	F6CKQ2	Desku_3555	7.03507	6.94071	7.23391	7.45113	7.16764	7.11879	6.72095	6.82986	6.8858	7.03294	6.84758	6.90165	6.78336	6.91341	7.06811	6.86504	7.15158	6.91789	7.02764	6.93821	6.98183
	Phosphoribosyltransferase	F6CKQ7	Desku_3560	7.39865	7.41189	7.7623	7.32504	7.46556	6.95882	7.58466	7.7005	7.57071	7.31545	7.64128	7.74998	7.5667	7.33796	7.3425	7.47433	7.46907	7.61065	7.28619	7.65484	7.67832
	Uncharacterized protein	F6CKQ8	Desku_3561	6.55766	6.6659	6.4973	6.31321	6.24517	6.38746	5.73338	6.10254	6.36665	6.14897	5.69371	5.93924	5.90313	6.13472	6.29855	5.3955	5.81317	5.76628	6.07167	6.48588	5.96299
	ParB-like partition protein	F6CKQ9	Desku_3562	7.11324	7.21083	6.75198	7.10291	6.9647	6.66875	6.81364	5.86941	6.13931	6.93893	6.57882	6.45471	6.41602	6.86065	6.29039	5.68581	6.46495	6.47026	6.54018	6.3909	5.76523
	Aspartate transaminase	F6CKR2	Desku_1268	7.57578	7.54507	7.54971	7.2938	7.36314	7.45894	7.81937	7.52183	7.57022	7.81182	7.83101	7.68596	7.77343	7.70865	7.76489	7.59753	7.71903	7.64133	7.66815	7.79924	7.58948
	HAD-superfamily hydrolase, subfamily IA, variant 3	F6CKR3	Desku_1269	7.21872	7.12623	7.57661	6.85692	6.81802	6.92099	7.50938	7.14195	7.40463	7.28946	7.33985	7.18701	7.25302	7.12467	5.99401	5.69486	5.73795	7.19975	7.28378	7.27795	7.14563
	Uncharacterized protein	F6CKR9	Desku_1275	5.3944	5.89314	5.66059	5.46215	6.15497	6.54793	5.81344	6.0797	6.23063	6.08039	6.31735	5.90817	5.81423	5.89954	5.65458	7.50011	6.46238	6.93375	6.84532	7.17542	7.26942
	Bifunctional protein PyrR	F6CKS6	pyrR	7.66805	7.50076	7.83471	7.72118	7.84713	7.83631	7.81807	7.58606	7.66092	7.79297	7.89474	7.64012	7.6186	7.29028	7.93238	7.66802	7.75898	7.29137	7.25431	7.38434	7.23406
	Aspartate carbamoyltransferase	F6CKS7	pyrB	6.26385	6.36148	6.17171	6.41228	6.69721	6.51115	5.92854	5.85171	6.36557	6.29309	5.47126	5.96362	6.16314	5.67732	6.41313	6.08654	6.14411	5.80453	5.94529	5.70217	6.17795
	Dihydroorotase	F6CKS8	pyrC	7.13526	6.86247	7.33786	6.69559	6.76893	6.92173	5.71761	6.64608	6.65678	6.71349	6.81954	6.28798	6.13969	6.34819	6.55606	6.93079	6.4254	6.43431	6.36161	6.37234	6.44717
	Carbamoyl-phosphate synthase small chain	F6CKS9	carA	6.82997	7.03655	7.22927	7.47988	7.81695	7.83354	6.2751	6.53564	6.04199	5.5378	6.67973	6.88128	6.07464	5.73447	6.6668	6.4759	5.93855	6.01748	5.54715	5.93494	5.70084
	Carbamoyl-phosphate synthase large chain	F6CKT0	carB	7.72615	7.47586	7.81437	8.65332	8.69274	8.53903	7.59868	7.24768	7.52062	7.2667	7.44693	7.51184	7.49393	7.28427	7.48374	7.45361	7.65388	6.96481	6.76911	6.47037	6.83392
	Orotate phosphoribosyltransferase	F6CKT6	pyrE	7.19438	6.92997	7.5844	6.75546	7.65477	6.94159	7.10178	7.519	6.11768	5.79431	7.25825	7.20938	7.06848	6.4511	6.8681	6.73968	5.55314	6.85797	6.29338	6.87563	5.99573
	Fibronectin-binding A domain protein	F6CKU2	Desku_1298	6.00449	6.59716	5.80921	6.511	6.37771	6.1964	5.72862	6.12972	5.83708	5.82713	6.16678	6.41726	5.98585	5.8882	5.54472	5.98977	5.97652	6.62192	6.28326	6.54486	6.26057
	Diaminopimelate epimerase	F6CKU4	dapF	6.50408	5.75232	5.9263	6.4374	7.071	6.72725	6.10955	5.92795	6.04228	5.83121	6.41496	5.8517	6.45702	5.9355	5.34559	6.29191	6.44542	5.80372	6.34898	6.30582	6.39501
	LL-diaminopimelate aminotransferase	F6CKU5	dapL	8.53089	8.24564	8.26297	8.29257	8.21656	8.19142	8.67369	8.34531	8.43525	8.37378	8.4879	8.20949	8.24177	8.09618	8.23513	8.2444	8.03274	8.08824	7.96601	8.14937	8.07518
	Aminotransferase	F6CKU6	Desku_1302	8.07809	8.36438	8.01178	8.37403	8.28814	8.38915	7.89895	7.84568	7.70256	7.77744	7.63079	7.99005	7.84993	7.80963	7.75926	7.63408	7.56332	7.27161	7.52946	7.37079	7.09569
	Uncharacterized protein	F6CKU7	Desku_1303	6.94095	7.54275	7.00355	7.86364	7.951	7.93111	6.34258	5.93238	5.6916	6.10454	6.50017	6.68498	6.69347	7.05185	7.08778	7.16295	6.78694	6.19618	6.55029	6.3035	6.91653
	UPF0296 protein Desku_1304	F6CKU8	Desku_1304	8.54401	8.5342	8.66832	8.68735	8.63261	8.55462	8.23401	8.81342	8.78548	8.54672	8.80682	9.00966	8.81592	8.93022	8.46282	7.9852	8.44489	8.89963	8.72077	8.58313	8.75286
	Guanylate kinase	F6CKU9	gmk	6.49606	6.5914	6.6521	6.76524	6.03607	6.20874	6.41977	6.02398	6.48844	6.56958	6.64224	7.10445	6.70988	6.41699	5.87432	6.66979	6.29197	6.65903	6.61085	6.54167	6.36867
	DNA-directed RNA polymerase subunit omega	F6CKV0	rpoZ	6.73416	6.95479	6.79547	6.86261	7.19232	6.88025	6.84727	6.93307	6.8714	6.80044	6.7483	7.28646	6.87537	6.9285	6.78877	6.9551	6.70789	6.797	6.70718	6.6533	6.31287
	Phosphopantothenoylcysteine decarboxylase/phosphopantothenate/cysteine ligase	F6CKV1	Desku_1307	7.12538	7.08379	7.44459	6.9436	6.80785	7.63354	7.17915	6.28233	6.39562	7.18213	7.08361	7.16938	7.08465	7.30064	7.08253	7.17202	7.10391	6.99118	7.00724	7.08185	7.26557
	Uncharacterized protein	F6CKV2	Desku_1308	6.32603	7.01064	6.82568	6.11932	5.50651	5.82813	5.79999	6.23664	5.73629	6.1764	7.41747	7.52414	7.44815	7.58462	5.60708	7.22822	6.18552	7.4861	7.58251	7.43414	7.23892
	Peptide deformylase	F6CKV6	def	6.86661	6.85992	7.01351	7.28937	7.43615	7.48704	6.8693	6.91219	6.51737	6.63998	7.01957	7.0159	6.9639	6.71156	6.27007	6.45156	6.99521	6.74393	6.72457	6.66706	6.46225
	Protein serine/threonine phosphatase	F6CKW3	Desku_1319	5.83989	5.78856	6.51108	5.6623	5.85993	5.75355	5.84438	6.38359	5.85413	6.2365	6.72078	6.38944	6.66126	6.02714	6.50896	6.00031	5.11577	5.91141	5.58979	6.12511	5.82469
	Histone family protein DNA-binding protein	F6CKY6	Desku_1605	6.94069	6.24192	6.66422	7.14712	6.78947	6.86806	6.62116	7.32866	7.39326	6.82746	7.22691	7.16678	7.33674	6.92953	7.09184	7.34713	7.26226	7.3786	7.46073	7.36983	7.59367
	Flagellar hook-associated protein 3	F6CKZ9	Desku_1797	6.52038	6.52248	6.35851	5.95444	5.88768	5.89099	7.3974	6.68299	7.01439	6.40848	5.3915	5.88055	6.40154	6.3249	5.70072	5.84649	5.94813	5.91581	5.77414	6.41268	6.54141
	Uncharacterized protein	F6CL01	Desku_1799	6.15414	6.30934	6.77911	5.95677	6.63653	5.88411	5.57845	6.89681	5.73966	5.89352	7.12685	6.96999	6.93897	6.80819	6.34282	6.87508	6.87595	6.94683	6.90595	7.07236	7.2257
	Uncharacterized protein	F6CL03	Desku_1801	6.6987	6.79352	6.76675	5.52868	5.50543	6.00956	5.95793	5.43757	5.97467	5.79038	6.85484	6.74529	6.58658	7.0463	6.94092	7.20194	6.90936	7.0086	7.32613	7.323	7.01106
	Uncharacterized protein	F6CL08	Desku_1806	6.90035	6.91014	6.07664	7.11368	7.37	7.041	5.76778	6.56955	6.15746	5.78664	6.19945	6.46723	6.31105	6.16819	6.18823	6.09621	6.24254	5.90322	6.1947	6.34959	6.03145
	Flagellin	F6CL10	Desku_1808	5.48607	6.50081	6.10691	5.76969	5.3407	5.81111	7.29587	7.35843	7.04147	6.06008	5.7271	5.73455	6.95036	6.88871	5.6852	5.32449	5.9167	6.15389	5.29823	5.74183	6.11231
	Chemotaxis response regulator protein-glutamate methylesterase	F6CL19	cheB	6.67224	7.11471	6.60555	6.33546	6.47289	6.44903	6.33176	6.40097	6.6255	6.51457	6.09684	6.44683	6.07203	6.44829	5.99125	6.09933	6.07755	6.50868	6.80708	6.29398	6.34232
	CheA signal transduction histidine kinase	F6CL20	Desku_1821	7.50058	7.61519	7.40138	7.78574	7.83901	7.7482	6.83041	7.21656	7.50841	7.17368	7.55872	7.40615	7.22789	7.26169	7.44834	7.78171	7.15743	6.72946	7.09747	7.01347	6.90685
	CheW protein	F6CL21	Desku_1822	8.5586	8.52037	8.63304	8.48728	8.46049	8.53837	8.57526	8.5642	8.34737	8.26972	8.1214	8.16486	8.13207	8.18421	8.57172	8.75685	8.3721	7.96798	8.18935	8.1182	8.13931
	MotA/TolQ/ExbB proton channel	F6CL22	Desku_1823	6.87664	6.78856	6.83922	7.16026	7.07875	6.92446	7.35616	6.78326	6.99989	6.33887	6.82117	6.9762	6.88102	6.84569	7.00664	6.96595	6.45732	6.86965	7.17161	6.83071	6.99744
	OmpA/MotB domain protein	F6CL23	Desku_1824	6.63025	6.62655	6.45306	5.83838	6.48824	6.34748	6.56915	6.7881	5.97326	6.3016	6.44025	6.37707	6.42873	6.45784	5.27219	6.65505	6.61206	6.69132	6.60956	6.51717	5.99855
	Methyl-accepting chemotaxis sensory transducer	F6CL24	Desku_1825	6.36622	6.82632	5.47416	5.82407	5.89393	5.94649	6.60192	7.04403	6.2578	7.25612	6.81879	6.91433	6.21713	6.34469	6.33337	5.50033	6.60851	6.50607	7.27768	6.46289	7.19268
	Methyl-accepting chemotaxis sensory transducer	F6CL25	Desku_1827	7.71652	7.31545	7.09847	6.03287	5.99574	5.91751	6.30583	5.7355	6.07324	6.17614	5.83229	5.65218	5.99031	5.8979	5.66667	5.98863	6.05722	5.86414	6.25532	5.47138	6.10115
	Cell wall hydrolase SleB	F6CL28	Desku_1830	6.78757	7.00809	7.64529	7.51738	7.39799	7.06378	7.54432	7.13383	7.32044	6.2666	6.4445	6.56175	6.68695	6.59347	5.73632	6.14403	5.08406	6.47443	6.04313	6.02734	6.02581
	Homoserine kinase	F6CL30	thrB	6.17707	6.66121	6.64181	5.91449	6.53127	5.8859	5.84174	5.73889	6.14484	6.21089	6.58494	6.66067	6.85316	6.78928	6.70161	6.63231	6.5822	5.80301	6.81596	6.74495	5.82063
	Homoserine dehydrogenase	F6CL31	Desku_1833	7.65145	7.81266	7.4898	7.97199	7.75253	7.88411	7.54355	7.72096	7.05975	7.75623	7.5724	7.52815	7.41052	7.6947	7.82168	7.49474	7.8177	7.133	7.27411	7.52963	7.60571
	Stage IV sporulation protein A	F6CL32	Desku_1834	6.99087	6.1699	5.43802	5.93357	5.97575	6.27075	6.14311	7.00338	7.04864	7.78098	6.64613	6.82318	6.80936	7.30001	7.80025	7.64344	7.95944	8.48267	8.1891	8.1805	8.54564
	NLP/P60 protein	F6CL33	Desku_1835	7.9311	7.77101	8.03957	7.58884	7.85695	7.59386	8.01237	8.21566	7.93323	6.99036	7.13117	6.96045	7.16286	6.85302	6.82912	6.92244	6.75595	6.98967	6.68545	6.8064	6.84293
	Stage 0 sporulation protein A homolog	F6CL39	Desku_1920	6.86766	6.61751	7.20879	7.17	7.09875	7.27235	7.07991	7.34218	7.49076	7.66615	6.72976	6.95368	6.87872	7.02391	6.42147	6.02198	6.19371	7.0333	7.03056	7.39519	7.15936
	DNA repair protein RecN	F6CL41	Desku_1922	7.62182	7.49447	7.58485	5.9158	6.79268	6.88058	6.63084	6.68462	6.38952	6.34573	5.98548	7.26328	7.10302	6.39803	6.62792	5.69654	6.16235	5.89074	6.06978	6.00234	6.01154
	Polyprenyl synthetase	F6CL48	Desku_1929	6.37654	5.96901	5.7524	6.49429	6.42339	6.29186	5.90625	5.55748	5.86638	6.06024	5.96593	5.75199	5.85418	5.79733	6.65005	5.74171	6.51044	5.8509	6.03333	6.02732	6.20688
	Glutamate synthase (NADPH), homotetrameric	F6CL55	Desku_1936	8.67292	8.73977	8.70057	8.86376	8.84502	8.85187	8.80691	8.76151	8.75703	8.74393	8.76885	8.94853	8.76622	8.8037	8.95518	9.06412	9.02148	8.72586	8.7854	8.85708	8.76014
	Oxidoreductase FAD/NAD(P)-binding domain protein	F6CL56	Desku_1937	8.43159	8.54125	8.61035	8.4707	8.50161	8.57695	8.47087	8.61834	8.6785	8.47238	8.65113	8.74204	8.65808	8.74042	8.80901	8.83482	8.73807	8.83492	8.73423	8.81387	8.90083
	Uncharacterized protein	F6CL59	Desku_1940	7.10575	7.34425	7.22559	7.24726	7.10384	7.18543	7.30395	7.19728	6.61906	6.95072	6.73502	7.13773	7.30077	7.56554	7.23414	7.07624	7.21917	7.2237	7.29212	7.43486	7.34743
	Uncharacterized protein	F6CL60	Desku_1941	7.72004	7.45706	7.5189	7.90364	7.59064	8.06138	7.42277	7.69378	7.9725	7.62564	8.68635	8.45266	8.55968	8.39829	8.15872	7.99878	8.04906	8.4674	8.24805	8.36799	8.31712
	Acetyl-CoA carboxylase, biotin carboxylase	F6CL61	Desku_1942	6.83078	6.81964	6.89438	6.77853	6.83022	6.82437	6.68673	6.86881	6.79755	6.13135	7.11568	7.24908	7.00732	7.18834	7.08608	7.02412	6.67525	6.96908	7.08983	7.25164	7.11827
	Acetyl-CoA carboxylase, biotin carboxyl carrier protein	F6CL62	Desku_1943	7.5136	7.53906	7.56394	7.63541	7.70127	7.71805	7.5812	7.63772	7.4562	7.61353	7.99455	8.06889	7.7248	7.75765	7.91876	7.85687	7.71295	7.77658	7.82121	7.67493	7.72318
	CoA-disulfide reductase	F6CL78	Desku_1962	8.3038	8.36899	8.31694	8.36687	8.33953	8.36618	8.21948	7.927	8.14635	8.2771	8.46884	8.54943	8.51437	8.51618	7.91275	8.00095	8.06848	8.41471	8.32004	8.28928	8.34813
	Elongation factor P	F6CL80	efp	7.79975	7.89369	8.09121	8.11561	7.95757	8.15039	7.79664	7.90448	7.79	7.90396	8.20262	8.08757	7.93077	7.67348	8.10769	8.09332	8.08109	7.84298	7.66332	7.77155	7.87284
	Peptidase U62 modulator of DNA gyrase	F6CL83	Desku_1967	6.78288	7.06058	6.72393	7.15827	7.1656	6.93767	6.40724	6.8293	6.2137	6.61532	7.09781	6.84369	6.63082	6.51632	6.84627	7.07533	6.72983	6.40993	6.49848	6.83692	6.93576
	Uncharacterized protein	F6CL85	Desku_1969	6.09004	6.05455	6.32016	5.74137	6.35784	5.69114	5.66482	5.80704	6.06837	6.16387	5.96359	5.72674	5.7866	5.8666	6.2516	7.04305	6.77489	6.00995	6.13737	6.40709	6.22842
	Helix-turn-helix domain protein	F6CL86	Desku_2016	7.00843	7.00017	6.16196	7.27052	7.28912	7.15518	6.87823	6.86681	5.774	7.50611	7.02894	7.17254	7.01313	7.13697	6.79784	5.8713	7.13561	7.03129	5.9378	7.07232	7.18611
	UPF0297 protein Desku_2024	F6CL94	Desku_2024	6.57328	6.18933	6.39669	6.35367	6.75289	6.79697	6.37374	6.57763	6.68408	5.91388	6.80483	6.43618	6.9202	6.4809	6.55002	5.46366	6.77986	6.57381	6.60281	6.77908	6.7349
	Alanine--tRNA ligase	F6CL95	alaS	7.89721	7.89042	8.01381	8.31336	8.30833	8.26364	7.59715	7.71365	7.74225	8.04462	7.98684	8.02403	7.7132	7.74815	7.54266	7.77212	7.5345	7.58446	7.54484	7.49534	7.60797
	FeS cluster assembly scaffold protein NifU	F6CLA0	Desku_2030	6.47896	7.10058	6.66071	7.60713	7.18407	7.382	6.85492	7.57231	7.41204	6.74695	6.93266	6.89757	6.92574	6.68424	6.71522	5.83861	6.7377	6.9192	5.3907	5.51911	5.84793
	Cysteine desulfurase IscS	F6CLA1	iscS	7.87862	7.71962	8.14286	9.21625	8.66263	8.9877	7.981	8.0994	8.0454	7.65895	7.28666	7.61861	7.5764	7.80406	8.18415	7.9664	8.16964	7.47144	7.59701	7.51874	7.40418
	Transcriptional regulator, BadM/Rrf2 family	F6CLA2	Desku_2032	6.47738	5.74942	5.84905	6.81576	6.44325	6.54199	6.27464	6.08459	5.96459	5.88903	6.23439	5.75253	5.65697	6.16512	5.79908	6.18892	6.12476	5.58126	6.24184	6.06387	5.84358
	Methyl-accepting chemotaxis sensory transducer	F6CLA8	Desku_2038	7.35891	7.21701	7.26621	6.92286	6.81879	6.90614	7.33175	7.1891	7.05215	7.40242	6.9167	6.8466	6.47365	6.91157	7.24625	7.02682	7.07751	7.04415	6.79157	6.78648	6.79119
	Uncharacterized protein	F6CLA9	Desku_2466	5.72593	6.26923	6.03616	5.75743	6.60301	6.37738	5.99997	7.25394	5.75668	5.61777	6.33884	5.76368	6.98062	7.33015	5.48535	5.74285	6.14439	6.8979	7.04206	5.90811	7.00659
	Uncharacterized protein	F6CLB9	Desku_2478	6.08311	6.08572	5.76713	5.81351	6.47457	5.97212	6.13488	6.43482	5.81075	5.69111	6.84991	6.36421	5.67525	6.22008	5.15716	6.28905	6.16729	6.0786	6.31088	6.54621	5.72611
	Uncharacterized protein	F6CLC2	Desku_2481	6.68141	6.76035	6.54604	6.90804	6.71991	6.8899	6.92699	6.02319	6.06237	6.34965	6.60529	6.57143	7.01246	7.07441	6.75599	7.13443	6.99918	6.78981	6.76805	6.77832	6.85831
	Uncharacterized protein	F6CLC3	Desku_2482	6.88135	7.1364	6.87091	6.78719	6.95247	7.07784	6.99558	6.98344	7.06457	7.28208	7.32307	7.26623	7.42124	7.42909	7.30509	7.01301	7.36103	7.34772	7.40497	7.33078	7.34635
	Alcohol dehydrogenase	F6CLF9	Desku_3082	6.43327	6.57358	6.66622	6.20361	6.12746	5.93363	6.90215	6.62517	7.36532	6.99331	6.459	7.24242	7.28436	7.09374	6.9334	7.39503	6.75929	7.43829	7.37544	7.44492	7.33836
	Phosphoenolpyruvate carboxykinase (ATP)	F6CLG2	Desku_3085	7.3403	7.00979	7.15622	6.96171	7.31582	7.04336	7.53989	7.09496	7.23134	7.25052	6.30556	5.82803	6.9998	6.33545	7.02506	6.81521	7.04238	5.93837	6.11661	5.82937	6.59222
	Uncharacterized protein	F6CLG5	Desku_3088	7.14743	7.162	7.40594	7.14495	7.02432	7.06878	6.21705	7.18585	7.14993	5.94139	7.08465	7.20192	5.94152	7.04481	5.53051	5.83843	5.74779	6.8156	6.64716	6.01172	6.79066
	Multicopper oxidase type 3	F6CLG9	Desku_3092	5.85663	6.94532	6.23665	5.76846	6.10413	5.92588	6.42842	6.24684	6.4624	7.21362	6.53872	6.20312	6.20723	6.79167	7.34046	8.10312	7.22858	8.12778	7.80613	7.54891	8.0133
	Uncharacterized protein	F6CLH0	Desku_3093	5.77115	5.54908	6.29834	4.39485	6.24326	5.49588	6.15933	5.44733	5.70777	6.31844	6.21966	5.82329	5.83186	6.74691	7.41259	7.51024	6.89665	8.21932	8.02942	7.71815	8.10387
	Flavin reductase domain protein FMN-binding protein	F6CLH1	Desku_3094	8.07693	8.15014	8.53292	8.06996	8.10404	8.05022	8.44462	8.40986	8.44144	7.91646	8.35518	8.2935	8.35166	7.97877	8.29667	8.22958	8.17791	8.02995	7.92389	8.10816	8.09405
	Flavodoxin/nitric oxide synthase	F6CLH2	Desku_3095	7.74377	8.01749	7.76278	8.0616	7.97044	8.1438	7.80133	7.70918	7.6505	7.50736	7.78191	7.73681	7.72835	7.75432	7.74835	7.69077	7.574	7.55695	7.63142	7.64295	7.4641
	D-alanine--D-alanine ligase	F6CLH5	ddl	7.14136	7.08261	7.11187	7.05591	6.90907	7.00419	6.93426	7.04696	6.89014	7.13764	6.98147	7.14063	6.71082	7.28026	6.56501	6.5574	6.62357	7.18966	7.18551	7.05671	6.98696
	Uncharacterized protein	F6CLH6	Desku_3099	5.82292	6.41659	5.60209	5.64149	6.02906	5.8059	6.62081	6.5619	6.22937	5.69869	6.93196	6.86904	6.85646	6.59518	5.95287	6.40786	5.72633	6.87619	7.07646	7.01949	7.15737
	CoB--CoM heterodisulfide reductase	F6CLH8	Desku_3101	6.37678	5.88597	6.12406	6.34653	6.31725	6.23598	5.77982	6.12689	6.03104	6.14943	7.27372	6.98533	7.22147	6.95837	6.20892	6.7332	6.21572	7.1437	7.37878	7.23368	7.17961
	L-aspartate oxidase	F6CLI0	Desku_3103	6.77828	6.87693	6.5142	5.7097	6.01865	6.01441	6.90929	5.72984	7.55668	6.90282	7.73402	7.77525	7.64101	7.53669	5.56556	6.12003	5.46634	7.57714	8.31545	7.6119	7.58059
	Hydro-lyase, Fe-S type, tartrate/fumarate subfamily, alpha subunit	F6CLI1	Desku_3104	6.0872	6.0764	5.66925	5.95234	5.70234	5.25086	5.80915	6.06745	6.14234	6.0964	8.12008	8.08718	8.12908	7.90279	5.49438	5.99946	5.64453	8.51463	8.58039	8.60834	8.6606
	Fe-S type hydro-lyase tartrate/fumarate beta region	F6CLI2	Desku_3105	6.16798	6.86407	6.08451	5.7273	5.66197	6.02016	6.24199	5.851	6.4217	6.27046	7.80122	7.79933	7.66782	7.37442	6.096	5.679	5.71284	7.99612	8.36378	8.28648	8.20642
	MmgE/PrpD family protein	F6CLI4	Desku_3108	6.10836	6.08202	5.92894	5.99235	6.0263	6.44789	6.07545	6.08634	5.99442	6.42524	7.70797	7.58713	7.7824	7.83163	5.71197	5.88149	5.74998	8.21296	8.25419	8.2237	8.25556
	Succinate--CoA ligase [ADP-forming] subunit alpha	F6CLI5	sucD	6.35098	6.43215	6.77543	6.43892	6.28829	5.68656	6.36618	6.43267	6.60769	6.69655	6.34534	6.76435	6.66816	6.47277	6.29486	6.31649	6.2821	7.24827	7.33052	7.27557	7.44253
	Uncharacterized protein	F6CLI6	Desku_3110	6.08488	6.38645	5.65782	5.8098	5.99669	5.45928	6.80374	6.76187	6.33059	6.0073	8.11012	7.98434	8.31446	7.82242	5.70556	6.12729	6.26584	7.8161	7.69456	7.71231	7.85598
	Succinate--CoA ligase (ADP-forming)	F6CLI7	Desku_3111	7.36819	7.42809	7.5127	6.14192	5.63833	6.25957	7.79658	7.51056	7.65944	7.78726	8.97971	9.01473	9.00873	9.04575	6.90544	6.91504	6.93884	9.13485	9.10377	9.04313	9.17898
	Citrate synthase	F6CLI8	Desku_3112	6.11876	5.72413	6.35353	5.81392	6.10406	5.09131	7.66424	6.56848	6.97336	6.98863	9.023	9.19343	8.90402	8.95326	5.9947	6.91702	6.41526	9.28704	9.41046	9.37111	9.47443
	Carboxyvinyl-carboxyphosphonate phosphorylmutase	F6CLI9	Desku_3113	6.71615	6.8877	6.58425	5.79831	6.10531	5.70747	6.07958	6.24309	6.14308	6.25426	8.26609	8.39651	8.28823	8.61599	5.53395	5.60491	5.06464	8.44857	8.5712	8.41081	8.51274
	TRAP transporter solute receptor, TAXI family	F6CLJ1	Desku_3115	8.09754	8.29901	7.94258	5.95549	6.11347	5.85191	8.6866	8.07587	8.273	8.36674	9.55069	9.47754	9.46845	9.66263	8.42397	8.46288	8.28511	9.63357	9.66529	9.6454	9.7816
	GntR domain protein	F6CLJ2	Desku_3116	6.17032	6.09834	6.08063	5.88155	6.52247	5.56158	6.48801	5.69101	5.96964	7.12192	8.29433	8.28387	7.95843	7.99823	5.67507	5.68039	5.73175	8.6732	8.62793	8.22971	8.32412
	Heterodisulfide reductase subunit C-like protein	F6CLJ5	Desku_3102	7.35698	6.89169	7.3975	5.78293	6.27619	6.72132	7.58913	6.67384	7.008	7.6606	7.3439	7.52059	7.43258	7.48911	7.06856	6.84026	6.8841	7.32978	7.00574	7.45016	7.36923
	tRNA uridine 5-carboxymethylaminomethyl modification enzyme MnmG	F6CLJ7	mnmG	5.81297	6.64218	5.79274	6.13452	6.52604	6.02914	6.12977	6.12443	6.30841	6.14691	6.26483	5.92282	5.92978	5.98482	5.96871	6.11042	6.19747	6.23283	5.87556	5.70826	5.73284
	Single-stranded nucleic acid binding R3H domain-containing protein	F6CLJ9	Desku_3568	6.90437	7.40956	7.26881	7.39515	7.08357	7.35009	6.37802	6.26021	6.44079	5.9916	5.84036	6.95002	7.03735	6.75359	6.46748	6.63518	5.87104	6.56158	6.83027	6.16435	6.28039
	Membrane protein insertase, YidC/Oxa1 family	F6CLK0	Desku_3569	6.51166	6.65651	6.4539	6.79955	6.89278	7.21136	6.34916	6.90932	6.28146	6.25232	6.63845	6.1312	6.28181	6.43873	6.87314	6.32463	6.72364	6.39063	6.59909	6.76632	6.61975
	2-oxoglutarate synthase	F6CLK4	Desku_0030	8.71232	8.8884	8.86694	9.11096	9.00707	9.12581	8.577	8.44451	8.58495	8.43902	8.42457	8.45705	8.34784	8.43808	8.25794	8.20434	8.2097	8.21785	8.34264	8.30893	8.25166
	2-oxoglutarate synthase	F6CLK5	Desku_0031	8.64979	8.65796	8.75196	9.126	9.20301	9.1456	8.31593	8.33834	8.503	8.51951	8.53113	8.67874	8.53138	8.57812	8.44265	8.46261	8.49521	8.49294	8.49579	8.51554	8.42034
	Pyruvate/ketoisovalerate oxidoreductase, gamma subunit	F6CLK6	Desku_0032	8.63002	8.63156	8.95889	8.90931	9.07954	8.90056	8.57405	8.58374	8.63259	8.67241	8.64821	8.80509	8.58788	8.32539	8.43189	8.64244	8.57761	8.53143	8.34945	8.5592	8.56774
	4Fe-4S ferredoxin iron-sulfur binding domain-containing protein	F6CLK7	Desku_0033	7.58713	8.16334	7.78902	8.04202	7.35666	8.12866	8.10934	6.85815	7.31266	8.2911	7.04937	7.16176	6.88689	7.49758	6.84296	7.24748	7.48717	7.00126	7.06948	7.04673	6.31323
	Uncharacterized protein	F6CLL3	Desku_0039	6.0325	6.00484	5.85885	6.01652	5.79938	6.14579	6.52862	6.80044	6.86668	5.86128	5.84685	5.68016	6.07958	5.84924	5.56717	6.70589	5.57791	5.72843	5.89173	5.90284	6.20085
	Transcriptional regulator, AbrB family	F6CLL5	Desku_0041	8.18059	8.35488	8.43952	8.52014	8.37577	8.29257	8.53416	8.37179	8.30765	7.64773	8.28688	8.42478	8.1284	8.26614	7.88982	7.9405	7.77177	8.24912	8.10343	8.06307	8.12908
	Methionine--tRNA ligase	F6CLL7	metG	7.68914	7.5822	7.31431	7.80052	7.7379	7.88793	7.56445	7.52626	7.46168	7.85339	7.34508	7.58067	7.53938	7.58591	7.57753	6.97241	7.62944	7.34976	7.29842	7.18247	7.32547
	Hydrolase, TatD family	F6CLL8	Desku_0044	7.21256	6.89778	7.26597	6.89661	7.03169	7.08214	7.04868	7.44334	7.29019	6.9981	6.86261	6.88264	6.66687	6.53419	5.89216	5.52685	5.99533	7.00069	6.67895	6.63177	6.8925
	Cob(I)alamin adenosyltransferase	F6CLL9	Desku_0045	7.45139	7.23505	7.09733	7.25978	7.31321	7.37829	7.18316	7.5417	7.38798	7.21574	6.98275	7.05304	6.59399	7.1807	6.77942	7.17295	6.74507	7.20968	7.43747	7.7354	7.54604
	Helix-turn-helix domain protein	F6CLM1	Desku_0047	7.30397	7.18047	7.38963	7.36342	7.34731	7.26117	7.7111	7.09198	7.26408	7.444	7.83057	7.71164	7.70921	7.57306	7.41799	7.30172	7.22896	7.54199	7.96232	7.71564	7.85033
	Cobalamin B12-binding domain protein	F6CLM3	Desku_0049	6.16616	5.72141	6.35741	5.87676	5.49625	6.05279	5.93016	5.94024	5.86964	5.73318	5.62586	5.53924	5.9626	5.87796	5.38562	5.44266	5.78408	6.67665	6.00629	6.55374	7.15746
	Uncharacterized protein	F6CLN7	Desku_0063	6.6009	5.87744	6.53141	6.50245	6.38842	5.88172	6.81564	6.83347	6.76565	6.64761	6.64355	7.00221	6.80982	6.81724	5.86808	5.99922	5.57712	6.79719	6.82025	6.74084	6.86057
	Rubredoxin-type Fe(Cys)4 protein	F6CLP1	Desku_0069	8.10785	8.18236	7.91319	8.64174	8.41502	8.31488	7.86001	8.28722	8.24534	7.87416	8.24736	8.45082	8.41143	8.325	8.08969	7.85571	8.18977	8.30673	8.13751	8.23707	8.27704
	Uncharacterized protein family UPF0066	F6CLP6	Desku_0141	5.95538	6.41223	5.7062	6.50408	6.69716	6.47103	5.78558	6.36704	5.93749	6.18076	5.62095	6.94385	6.66293	6.72727	5.62628	5.88846	5.60294	6.98719	6.75003	6.7667	6.80038
	Cobyrinic acid ac-diamide synthase	F6CLP7	Desku_0142	6.05174	6.08521	6.49748	6.8611	5.48472	6.97067	6.08813	5.95646	5.97388	7.62843	5.957	6.37869	6.52372	6.05363	5.75263	6.17971	5.87792	6.10111	5.98599	6.2021	5.92382
	ABC-type transporter, periplasmic subunit	F6CLP8	Desku_0143	6.70411	6.66801	6.72557	7.43466	7.49948	7.49933	6.89198	6.6471	6.38321	7.29645	6.62735	6.50428	6.7961	6.70341	7.66173	7.31679	7.73762	5.87356	5.79637	6.34427	6.47227
	ABC-type transporter, periplasmic subunit	F6CLQ1	Desku_0146	6.79043	6.79748	6.46892	7.02755	7.1707	7.36713	7.20003	6.79765	7.17803	8.18557	6.79088	6.82634	7.36866	7.2108	7.57586	7.64517	7.74986	5.75217	6.26908	5.66393	6.10319
	Transcriptional regulator, GntR family	F6CLQ9	Desku_0154	7.05645	7.24356	7.77744	7.46489	7.62584	7.506	7.74215	7.34955	7.26133	7.41394	8.01119	7.94157	7.8558	7.66045	6.93302	7.05412	6.92748	7.70947	7.5884	7.74268	7.91898
	Uncharacterized protein	F6CLR0	Desku_0155	5.43049	6.42959	5.90553	6.5451	6.68957	6.76647	6.18328	6.33406	6.0342	6.0854	5.8606	5.841	5.9394	6.0267	6.10853	5.87947	5.65878	5.54934	6.04096	5.98477	6.35125
	Putative septation protein SpoVG	F6CLR2	spoVG	8.17257	8.05584	8.0389	7.93688	7.879	8.15966	7.96974	8.46706	8.79382	8.3611	8.1259	7.76931	8.2116	7.70689	6.37193	6.24638	5.95998	7.69906	7.85489	7.50586	8.02329
	Bifunctional protein GlmU	F6CLR3	glmU	7.10332	7.22748	7.38068	7.42903	7.14092	7.37539	5.91693	7.32348	7.11714	7.22207	6.90969	6.72789	6.16304	7.07063	6.58475	5.76436	6.59524	6.90858	6.81953	6.06488	6.86475
	Ribose-phosphate pyrophosphokinase	F6CLR4	prs	7.71054	7.69593	7.72358	8.01924	8.13991	7.99212	7.68786	7.55602	7.63035	7.62235	7.51909	7.48172	7.51328	7.61163	7.63445	7.4239	7.5796	7.42589	7.52112	7.33379	7.49463
	PRC-barrel domain protein	F6CLR5	Desku_0160	6.08059	6.06104	6.15137	5.9657	6.25022	5.66472	5.52972	6.05535	6.02601	5.88815	6.14317	6.18244	5.83451	6.82272	5.74318	6.05436	5.70954	7.49388	7.33488	7.18912	7.85864
	50S ribosomal protein L25	F6CLR6	rplY	7.14953	6.91831	7.37247	6.57967	6.59055	6.5129	7.7874	7.71175	7.65716	7.57127	7.97915	7.76901	7.68077	7.30889	7.2621	7.38054	7.19995	7.70463	7.57728	7.76585	7.81172
	TRAP dicarboxylate transporter, DctP subunit	F6CLS1	Desku_0166	8.10639	5.95138	8.60585	8.21346	8.32781	7.63827	7.8415	6.00531	5.93056	6.26664	8.18693	5.36191	5.68085	5.89726	7.69914	8.10367	8.61974	8.67902	8.87309	8.52469	8.74925
	Uncharacterized protein	F6CLS6	Desku_0171	5.93983	6.28818	6.03079	5.57596	5.69247	6.05843	5.91556	6.40464	5.88328	6.14939	5.76558	6.25929	5.74211	5.72836	5.61823	5.78835	5.92359	6.51693	5.92263	6.74476	6.80164
	Peptidyl-tRNA hydrolase	F6CLS7	pth	6.30649	6.64279	6.83119	6.71403	6.79433	6.69174	5.78244	5.89193	6.45728	6.08128	5.79891	5.68151	5.57923	6.62339	5.9354	5.89993	5.5418	5.8858	5.876	5.60677	5.71721
	Uncharacterized protein	F6CLT8	Desku_0185	6.23667	5.8094	6.05357	7.58828	7.41797	7.43589	6.33181	5.74377	6.08972	6.07479	6.05635	6.09905	5.55483	5.68199	6.14853	5.63754	5.70017	5.79448	6.13692	5.58378	5.54381
	Hydroxylamine reductase	F6CLT9	hcp	6.04687	6.40099	6.57774	6.45327	6.47163	6.35989	6.51146	6.54905	6.09988	7.04238	6.70581	6.3167	6.37138	6.957	6.25044	6.84364	7.24162	7.44025	6.58106	6.64367	7.15051
	SNF2-related protein	F6CLU0	Desku_0307	7.26311	6.99794	7.06722	7.21651	7.25113	7.36873	6.74102	7.59035	6.94661	6.7472	6.46601	6.2317	6.42465	6.77633	6.65587	6.20449	6.60228	6.69979	6.69134	6.51274	6.20831
	4Fe-4S ferredoxin iron-sulfur binding domain-containing protein	F6CLU2	Desku_0309	7.285	7.41239	7.22196	6.44553	6.9747	6.96974	7.10646	6.95798	6.86314	6.82068	6.20626	6.41125	6.37765	6.08173	7.11136	7.19468	6.56745	6.49003	6.69591	6.47353	6.53213
	O-succinylbenzoate--CoA ligase	F6CLU6	Desku_0314	5.95681	5.9909	5.82158	6.27896	6.54594	6.22229	6.32061	6.31132	6.02342	5.78467	6.05892	5.9912	6.29281	6.4411	5.65156	6.36502	6.09508	5.63463	5.90909	5.77733	6.20956
	Protein tyrosine phosphatase	F6CLU8	Desku_0316	6.01466	6.27552	5.95438	5.79132	5.3194	5.96149	6.04437	5.74833	6.1421	5.79216	6.738	6.39242	6.56529	6.03278	6.11284	6.32693	5.75084	6.42022	6.06012	5.67065	6.39222
	Uncharacterized protein	F6CLV1	Desku_0319	6.10389	6.12874	6.35117	5.63534	6.26919	6.12528	6.31398	6.38894	6.13577	6.12801	5.50107	5.748	5.95123	6.24825	5.75287	6.28052	5.9754	6.06028	5.78304	5.72863	6.03933
	DNA replication and repair protein RecF	F6CLV3	Desku_0321	7.38947	6.8977	7.32765	7.92928	7.86277	7.92464	6.7758	7.05523	7.26205	6.9369	6.60547	6.91515	6.92342	6.81172	7.1532	6.83002	7.28448	6.51862	6.6161	6.56919	6.32504
	Alkyl hydroperoxide reductase AhpD	F6CLV5	Desku_0323	7.4791	7.4971	7.65168	7.57794	7.55337	7.49823	7.84123	7.59092	7.65771	7.49194	7.30122	7.41086	7.65037	7.37195	7.46644	7.76801	7.43993	7.45921	7.06819	7.13187	7.25722
	3-hydroxybutyryl-CoA dehydrogenase	F6CLW4	Desku_0333	5.65537	5.99006	5.12028	5.25837	5.50573	5.5779	6.28308	6.38638	5.66742	5.74783	6.41822	5.7458	6.43799	6.26119	5.96889	5.36946	6.03197	7.06104	6.95933	6.91948	7.01115
	Nitrogen-fixing NifU domain-containing protein	F6CLX2	Desku_0495	7.03787	7.47028	7.55425	7.43273	7.53469	7.48769	8.16086	7.58825	7.39792	7.64765	7.37394	7.4806	7.45254	7.20066	7.32695	6.6027	7.21195	7.44444	7.07174	7.39693	7.35664
	Nitrilase/cyanide hydratase and apolipoprotein N-acyltransferase	F6CLX3	Desku_0496	6.50673	5.81909	6.85336	6.44517	6.87769	6.56619	6.39579	6.67021	6.83539	6.77143	7.10109	7.30229	6.90849	7.16125	6.83609	6.88695	6.6117	7.25847	7.13821	7.37282	7.17932
	Ribosome-binding ATPase YchF	F6CLX4	ychF	5.99803	7.08725	7.2335	7.40026	7.4824	7.19276	6.13159	6.47687	6.86891	7.06948	6.90764	6.81912	6.90379	6.73907	6.65877	6.10075	6.23116	6.84727	6.77877	6.46168	5.88056
	Uncharacterized protein	F6CLX6	Desku_0499	5.957	5.93959	5.50636	5.62497	5.49108	6.03294	6.76038	5.78059	6.55921	6.82837	5.79918	6.57459	5.73196	6.66955	7.27942	7.771	7.85068	6.70852	6.80107	7.07871	6.99422
	Coat F domain protein	F6CLX7	Desku_0500	5.33367	6.34433	6.00509	5.74191	6.08922	6.02532	5.93979	5.86515	5.96108	5.70865	6.01815	6.16611	5.66727	5.74726	6.93144	6.67553	7.29495	6.15752	6.08863	6.32691	6.34234
	Uncharacterized protein	F6CLY1	Desku_0504	7.77873	7.86812	8.07298	7.76336	7.83384	7.78702	7.91269	7.82522	7.95289	7.65951	7.86575	7.97815	8.03937	7.86616	7.94749	8.04992	8.0423	8.05759	8.12691	7.9597	8.08501
	Uncharacterized protein	F6CLY8	Desku_0513	5.97978	6.33113	6.72386	6.61416	6.37433	6.72546	6.66503	6.78923	6.178	6.55389	6.75386	6.63236	6.55757	6.18697	6.65446	6.36966	6.81025	6.30797	6.11707	6.70069	6.5663
	Uncharacterized protein	F6CLY9	Desku_0514	6.8992	6.48299	6.61409	5.81461	6.68788	6.55106	6.73585	6.90066	6.67706	6.56028	6.70776	6.09802	6.92531	6.46328	6.87525	7.47081	6.96401	6.21917	7.08561	7.01055	6.76745
	Uncharacterized protein	F6CLZ2	Desku_0518	5.9851	6.22031	5.56943	6.18072	5.6784	5.94084	5.89796	5.94537	5.4399	6.09266	5.77622	5.81869	5.57572	5.90024	6.79666	6.80019	6.66909	5.76348	6.67225	6.16912	6.77123
	Uncharacterized protein	F6CLZ4	Desku_0520	6.17731	6.46189	5.60714	5.60776	5.76531	5.70223	7.02003	6.01068	7.32891	8.31923	5.85454	5.50345	7.12398	5.59088	5.52525	6.02046	5.49346	5.99297	5.67795	6.12822	6.80398
	Nucleic acid-binding protein	F6CLZ5	Desku_0521	6.03179	6.01398	6.54456	6.53752	6.39519	6.42996	6.66195	6.42065	6.44176	6.55116	6.72216	6.55118	6.73421	6.52269	6.89651	7.77527	6.72165	7.12888	6.64133	6.82312	6.93429
	Glutamine synthetase, type I	F6CM01	Desku_0527	7.25445	7.02841	7.02878	7.0216	7.21333	7.02366	6.98734	5.73619	6.36552	6.51899	6.84825	6.8434	6.95406	6.88684	6.9303	6.52671	6.91054	6.74483	6.81546	6.37702	6.76218
	Ferredoxin-dependent glutamate synthase	F6CM02	Desku_0528	8.33337	8.37521	8.2008	8.68855	8.69572	8.7222	8.09715	8.12969	8.20309	8.26905	8.10257	8.29086	8.03165	7.89646	8.02412	8.07129	8.23674	7.62465	7.48938	7.67732	7.52379
	Glutamine synthetase	F6CM04	Desku_0530	7.17595	7.20653	6.92578	7.41359	7.45793	7.4329	7.36829	7.0436	7.09875	7.16125	5.87796	7.24224	6.16968	7.12982	5.66216	5.7637	6.84943	6.72186	6.89443	6.67237	6.64302
	Glutamine synthetase	F6CM05	Desku_0531	7.62606	7.81275	7.54866	8.05805	8.08839	8.06028	7.22647	7.18806	7.25394	7.40102	7.59111	7.75146	7.60407	7.66308	7.15461	7.26708	7.29254	7.19535	7.39192	7.42938	7.48913
	Acetolactate synthase, small subunit	F6CM11	Desku_0537	7.6079	7.84845	7.94403	7.73475	7.87445	7.87151	7.64669	7.5217	7.45861	7.54591	7.39564	8.22701	7.88633	8.29325	8.15296	8.16643	8.02445	8.15146	7.74741	8.34844	7.74769
	Response regulator receiver protein	F6CM16	Desku_0542	6.30122	6.41011	6.52811	6.55653	6.39585	6.57385	6.86069	6.20681	5.60687	6.56235	6.25568	6.13323	5.97544	5.85195	6.29684	5.32895	5.54815	5.73993	5.864	5.98089	5.99507
	Thiamine-phosphate synthase	F6CM17	thiE	6.74364	6.96011	7.17035	7.91195	7.77357	7.87223	6.16566	6.23073	7.07922	6.6026	6.57221	6.67954	6.3927	7.06386	6.34437	6.17114	6.62235	6.51461	6.38798	6.35564	6.35081
	Phosphomethylpyrimidine synthase	F6CM18	thiC	7.74259	7.494	7.35261	7.73272	7.68342	7.60342	7.02338	7.02065	7.07929	6.92129	7.47805	7.42408	7.34665	7.54062	6.82944	6.57309	6.76235	7.22719	6.88064	7.17733	7.26009
	CheW protein	F6CM19	Desku_1326	8.34974	8.34708	8.67102	8.26193	8.16994	8.12975	8.61549	8.53941	8.48121	8.05721	8.3915	8.47648	8.52536	8.37434	8.11518	8.14836	7.9742	8.37792	8.2793	8.17606	8.26557
	ABC transporter, ATPase	F6CM20	Desku_1327	5.68276	6.16303	6.35864	5.84403	5.59023	5.9949	6.02367	6.57464	6.32758	5.90206	6.03461	6.14025	6.02435	5.68702	5.77434	5.76004	5.8987	6.56321	5.87723	6.46037	5.65909
	Uncharacterized protein	F6CM21	Desku_1328	6.09664	5.87752	6.11955	7.54825	7.67005	7.36831	6.56179	6.73493	6.38618	6.31879	6.68042	6.60446	6.96374	5.97046	6.89576	7.29128	7.25271	6.6803	6.38439	6.48503	6.67531
	tRNA-2-methylthio-N(6)-dimethylallyladenosine synthase	F6CM22	miaB	7.63802	7.54892	6.91775	7.51824	7.58635	7.59138	7.32554	7.30188	7.22003	7.35767	7.58345	7.51467	7.59802	7.45006	6.81885	6.73713	6.76629	7.45416	7.34715	7.61245	7.34869
	DNA mismatch repair protein MutS	F6CM23	mutS	7.69458	7.69031	7.72136	8.0026	8.04265	7.98433	7.51371	7.73782	7.72142	7.67391	7.58312	7.39289	7.60271	7.75595	7.74584	7.63186	7.6354	7.58992	7.73907	7.49011	7.59824
	Hydantoinase/oxoprolinase	F6CM24	Desku_1331	5.91103	6.67734	6.76271	6.90625	6.96169	7.1817	7.18882	6.98973	7.1087	7.37062	7.42557	7.54914	7.22624	7.38573	7.04348	7.0204	7.10921	7.27759	7.33666	7.3692	7.3955
	Histone deacetylase superfamily	F6CM25	Desku_1332	6.60183	6.40376	6.02919	6.23558	6.62035	6.6923	6.19557	5.86697	5.79322	5.90968	6.55914	6.14339	6.51799	6.65368	5.56567	5.96987	6.80709	6.58079	6.64723	6.54679	6.36868
	RNA-binding protein Hfq	F6CM29	hfq	7.06307	7.67556	7.46845	7.56402	7.41537	7.70914	7.56567	6.8453	6.98421	7.35004	6.33558	7.12678	6.82271	7.33882	6.79017	7.26397	7.03639	6.9494	6.9507	7.40611	7.1628
	Aluminum resistance family protein	F6CM31	Desku_1338	6.63384	6.45921	5.7497	6.3038	6.43573	6.51532	6.28831	5.99262	6.45468	5.79213	6.5427	6.46584	6.45799	6.60469	6.59004	6.06086	6.59474	5.58233	5.93219	6.48044	5.64549
	TRAP dicarboxylate transporter, DctP subunit	F6CM37	Desku_1344	6.0752	5.70278	5.97918	5.74946	5.956	6.30798	7.12411	7.3222	7.62743	7.33058	7.76563	7.74857	7.70929	7.73551	7.98619	7.9261	7.94974	7.84501	7.88492	7.78038	7.97291
	Uncharacterized protein	F6CM52	Desku_1626	6.15874	5.82611	6.57716	6.59525	6.65671	6.66788	5.85697	6.20738	6.18187	6.07575	6.58995	6.62305	6.8278	6.2659	6.31368	6.04409	6.32787	5.81214	5.97664	6.69099	6.01373
	Periplasmic binding protein/LacI transcriptional regulator	F6CM61	Desku_1637	6.8107	6.60842	7.07232	6.6469	6.81835	6.72781	6.357	6.54102	6.32568	6.58167	6.70818	6.8727	6.67431	6.66322	6.49241	6.69829	6.59861	6.48554	6.38527	6.41062	6.52144
	Tagaturonate reductase	F6CM66	Desku_1642	6.29764	6.08542	6.13239	6.67997	6.68621	6.41832	6.59121	6.11597	6.34828	6.17513	6.20194	6.36192	6.49559	6.35736	5.31282	5.24922	5.83655	5.65157	6.57757	5.90231	5.90398
	Uncharacterized protein	F6CM69	Desku_1645	7.38794	7.56973	7.35228	7.3353	7.422	7.41375	7.44727	7.70684	7.54157	7.72046	7.50672	7.6864	7.59488	7.61714	7.96913	7.86843	7.92068	7.70694	7.70609	7.77961	7.69359
	NIL domain-containing protein	F6CM70	Desku_1646	7.39749	7.51123	7.58314	7.43792	7.45249	7.26736	7.87828	7.69598	7.51607	7.42896	7.49863	7.8312	7.76187	7.69189	7.9177	8.12071	7.90378	7.76482	7.89464	7.72648	7.72274
	Transcriptional regulator, GntR family with UTRA sensor domain	F6CM75	Desku_2518	6.47125	6.56561	6.71996	6.53915	6.69473	6.5003	7.03667	5.80761	6.18407	6.77453	6.72111	6.98137	7.07686	6.74413	6.71727	6.69813	6.4254	6.99061	6.9403	6.02843	6.99111
	Formate C-acetyltransferase	F6CM77	Desku_2520	5.67522	6.07727	5.88459	6.3428	6.68944	6.64682	6.31828	6.72075	6.14575	6.1568	5.99178	6.22719	6.29341	6.44129	6.52325	5.76701	6.40671	6.34382	5.8116	5.92468	5.93837
	Ribonuclease J	F6CM80	rnj	6.54149	6.61071	5.99302	6.91519	6.72676	7.12379	6.2732	6.2956	5.43017	6.35334	6.88756	5.92783	6.05312	6.8575	6.60375	6.53689	6.69429	5.98857	6.00073	5.66119	5.96167
	4-hydroxy-tetrahydrodipicolinate synthase	F6CM81	dapA	8.49776	8.46473	8.79822	8.43049	8.60478	8.43479	8.70083	8.50072	8.57618	8.36335	8.7248	8.72244	8.70663	8.65861	8.80214	8.99654	8.80316	8.76071	8.90762	8.8964	9.02152
	Aspartokinase	F6CM82	Desku_2525	7.78219	7.68584	7.77357	7.77046	7.89735	8.01657	6.96962	7.45867	7.52602	7.35397	7.4969	7.75581	7.45521	7.56342	7.59099	7.65967	7.63433	7.71573	7.59581	7.61039	7.73163
	Aspartate-semialdehyde dehydrogenase	F6CM83	asd	7.91852	8.09398	7.92142	8.06009	8.19568	8.17621	7.946	7.65107	7.74039	8.19689	7.76154	7.6956	7.89555	7.8533	7.77583	7.75564	7.97528	7.50418	7.75602	7.48934	7.70129
	Dipicolinic acid synthetase, B subunit	F6CM84	Desku_2527	5.99956	6.125	5.90041	5.92058	6.43715	5.9594	6.71617	6.42522	6.25008	6.7956	6.94078	6.70018	6.31169	7.15797	7.49392	8.20167	7.67382	8.34058	7.96908	8.2149	8.47325
	D-isomer specific 2-hydroxyacid dehydrogenase NAD-binding protein	F6CM85	Desku_2528	5.96182	6.5466	6.19405	5.9805	6.28721	6.1171	6.05483	6.13391	5.84216	5.95489	5.72913	6.20363	5.82081	6.34453	5.69048	6.32613	6.4071	6.84386	7.34663	6.59864	7.05706
	4-hydroxy-tetrahydrodipicolinate reductase	F6CM86	dapB	7.94179	8.00065	8.14401	7.99915	8.02082	8.05713	7.80521	7.84955	7.81017	7.74254	7.94348	8.17606	8.06315	8.07331	7.88842	8.10772	7.87981	8.10527	8.22814	8.07423	8.11511
	Processing peptidase	F6CM89	Desku_2532	6.62094	6.31096	6.27042	6.47509	6.53704	6.57669	6.23918	6.08284	6.14652	6.49202	5.67132	6.30272	5.81522	5.98215	6.16542	6.27431	5.72853	6.35503	6.03453	5.94134	6.07824
	Polyribonucleotide nucleotidyltransferase	F6CM92	pnp	8.04661	8.14538	8.02804	8.70423	8.70807	8.6075	7.55127	7.2417	7.21125	7.54232	7.74649	7.51036	8.0038	7.77721	8.12385	7.70216	8.169	7.64637	7.8376	7.3102	7.53199
	30S ribosomal protein S15	F6CM93	rpsO	8.01937	8.01191	8.00402	8.32214	8.02156	8.14082	8.04743	8.18038	8.33383	7.65916	8.1807	8.07762	8.10027	8.05162	6.95783	6.72916	6.59211	7.86445	7.7736	7.80117	7.59701
	Aconitate hydratase	F6CM98	Desku_3120	7.26399	7.39401	7.27035	7.37436	7.49104	7.45699	7.26297	7.23995	7.11744	7.2224	7.5504	7.29179	7.42619	7.52194	7.23722	7.082	7.25785	7.32515	7.33911	7.44526	7.18187
	TRAP dicarboxylate transporter, DctP subunit	F6CMA5	Desku_3127	7.44571	7.38584	6.53376	7.46114	7.70199	7.56494	7.5063	6.27076	5.97461	6.2374	7.532	7.98564	7.63142	7.68157	7.80725	7.68865	7.6684	7.44462	7.53338	7.36622	5.85785
	Ferredoxin	F6CMB2	Desku_3134	6.9846	7.1936	7.24209	7.16011	7.4619	7.39113	7.17301	7.01695	6.64236	7.06607	7.48127	7.63266	7.12064	7.20126	6.4757	7.03495	5.42697	5.91416	7.12369	6.41591	7.12107
	NADH dehydrogenase (Quinone)	F6CMB3	Desku_3135	7.22629	6.85834	7.40016	7.51483	7.59957	7.60974	7.73358	7.22873	7.32856	6.92736	7.43308	7.46948	7.3439	7.53325	7.14311	6.75891	6.84486	7.37862	7.38048	7.48606	7.44415
	NADH dehydrogenase (Quinone)	F6CMB4	Desku_3136	6.98485	6.72249	6.68324	6.89379	7.04202	7.20623	6.50035	5.93685	6.31088	6.36814	6.92861	7.0778	6.77604	6.63842	7.24334	7.36312	6.87201	6.56546	6.99798	7.11444	6.35201
	RNA methyltransferase, TrmH family, group 3	F6CMB8	Desku_3140	5.76102	6.18222	6.26928	6.2262	5.85846	5.7491	6.2299	6.44753	6.26813	6.46388	5.90329	6.23416	6.15259	6.12636	5.86974	6.00012	5.23718	6.13577	6.48263	6.03234	6.29669
	Mini-ribonuclease 3	F6CMB9	mrnC	6.70123	6.61944	6.78429	6.33502	6.67644	6.72455	7.28861	7.01301	7.0054	6.62706	6.92704	6.68208	6.89404	6.57187	6.62951	6.21229	5.43514	6.52885	5.66843	6.42129	5.76853
	Cysteine--tRNA ligase	F6CMC0	cysS	7.36109	7.24043	7.04501	7.64651	7.14799	7.36222	6.74498	6.48327	6.85609	6.97917	6.99906	7.23852	7.08045	7.26064	7.05827	6.94815	6.88341	6.90376	6.94603	6.68908	6.85893
	Serine acetyltransferase	F6CMC1	Desku_3143	6.21727	5.98588	6.96552	7.79546	7.44534	7.72927	6.03699	5.96975	7.27187	6.88972	7.09409	7.04568	7.14569	6.65707	6.25042	6.38707	6.88113	6.77471	6.0972	6.38771	5.96622
	Glutamate--tRNA ligase	F6CMC2	gltX	7.26231	7.35906	6.65256	7.45837	7.40611	7.3631	6.78048	6.86272	7.1384	7.03278	7.14501	7.1954	7.10789	6.80232	6.82894	7.06603	7.03487	6.94512	7.23055	7.09086	6.9769
	2-C-methyl-D-erythritol 2,4-cyclodiphosphate synthase	F6CMC4	ispF	6.43608	6.42345	6.14931	6.08402	5.75028	6.49621	5.92596	5.96468	6.10123	6.24676	6.6516	6.70999	6.17117	6.38709	6.86546	6.91461	6.51368	6.1941	6.34236	6.55204	6.26276
	2-C-methyl-D-erythritol 4-phosphate cytidylyltransferase	F6CMC5	ispD	5.91321	6.07004	6.44168	6.00661	6.19486	5.93559	6.01849	5.93811	6.02761	6.08365	6.12522	6.04967	5.97292	5.56181	6.28053	5.81834	6.17499	6.27411	6.37698	6.10972	6.36124
	PilT protein domain protein	F6CMC6	Desku_3148	6.26069	7.33929	6.47186	5.98619	6.30043	6.56539	6.00472	6.05375	5.59653	6.97013	6.98771	6.93502	6.86407	7.05212	6.67285	5.26436	7.15017	6.48532	6.95521	6.84544	6.80739
	Transcriptional regulator, CarD family	F6CMC7	Desku_3149	6.06705	5.832	6.07459	7.01098	6.87863	5.56757	6.44586	5.68801	6.28532	6.14141	5.84631	6.0858	5.9713	5.9324	5.66413	5.87878	5.47208	5.90362	5.79222	6.27924	5.92945
	Glycolate oxidase iron-sulfur subunit	F6CMC9	Desku_3151	6.18772	5.84973	6.18577	5.65885	5.60721	5.72843	6.11172	5.61089	5.78086	6.07655	5.56432	5.95066	5.73727	6.06748	5.77883	5.85557	5.91364	6.09071	5.73454	5.84567	5.8167
	Uncharacterized protein	F6CMD1	Desku_3153	5.77051	6.27026	5.87699	6.83778	6.55305	5.92245	6.41156	6.05878	5.58308	6.13678	6.10617	5.69929	5.47165	5.78861	5.53842	6.14727	5.95747	6.13406	5.59981	5.99631	6.10917
	DNA integrity scanning protein DisA	F6CMD2	disA	6.74844	6.72757	6.273	6.99283	6.94958	7.03723	6.65758	6.46987	6.36214	6.34557	6.36927	6.96725	6.5542	6.83486	6.53644	6.21943	6.44962	6.82633	6.68571	6.66938	6.66068
	Transcriptional regulator, AbrB family	F6CMD6	Desku_3159	7.62782	7.32877	7.25959	8.0707	7.62637	7.47315	6.00527	7.86618	7.42226	5.63227	7.43093	7.58595	5.75825	7.3737	5.50868	5.55767	7.43342	7.52631	7.39902	5.70709	7.34871
	Nucleic acid-binding protein	F6CMD8	Desku_3161	6.83412	6.01414	6.81347	6.42959	6.38911	6.50147	5.9325	5.92643	5.85122	6.82272	6.50178	6.6574	6.9798	6.91425	6.87865	7.14526	6.72989	6.78244	6.83125	6.87848	5.86764
	Two component transcriptional regulator, winged helix family	F6CME2	Desku_3166	7.05748	7.15885	7.26081	7.02674	7.12749	7.09618	7.10867	7.02144	7.1543	6.95643	6.91542	7.28021	7.27263	6.96146	5.50866	5.42972	5.81619	7.157	7.48845	7.1719	7.02135
	Uncharacterized protein	F6CME3	Desku_3167	8.27791	8.2651	8.38003	7.67401	8.00932	7.78479	8.59776	8.55771	8.51124	8.66292	8.39428	8.48636	8.47054	8.32822	8.33971	8.23144	8.04634	8.39641	8.61408	8.63528	8.27346
	Uncharacterized protein	F6CME6	Desku_3170	7.86325	7.69158	7.89217	7.46577	7.43702	7.70912	7.88803	7.78192	7.70054	7.89865	7.86276	8.08221	8.10435	8.13997	8.22435	8.56358	8.06142	8.20369	8.16953	8.18013	7.8179
	Radical SAM domain protein	F6CME7	Desku_3171	7.93397	7.69697	7.57311	6.03567	6.64485	6.36633	8.3468	7.96252	8.12287	8.37363	7.34797	7.45151	7.94427	7.69581	7.89259	7.34602	7.77832	7.32942	7.77098	7.71533	7.52736
	Uncharacterized protein	F6CME8	Desku_3172	7.57083	7.65551	7.71718	7.29398	7.74855	7.54475	8.08232	7.99538	8.10078	8.05911	7.96209	8.06532	8.08615	7.82734	8.26024	8.3927	8.14302	8.29688	8.42313	8.34803	8.06288
	Xenobiotic-transporting ATPase	F6CME9	Desku_3173	7.70182	7.40637	7.63547	7.59415	7.3368	7.54881	7.95927	7.72449	7.66484	8.01047	7.84856	7.7015	7.86494	7.80849	7.83137	7.59619	7.76983	7.79081	7.71574	7.86335	7.64784
	Uncharacterized protein	F6CMF0	Desku_3174	6.77588	6.93431	6.50761	6.33041	6.12297	6.54357	6.8768	7.36871	7.49566	7.39844	7.60638	7.54838	7.67314	7.60826	7.81466	7.27602	7.81947	7.87151	7.67843	7.70924	7.72053
	Efflux transporter, RND family, MFP subunit	F6CMF1	Desku_3175	6.94462	7.16349	7.24783	6.80328	6.92785	6.68249	6.9282	6.97261	7.07686	7.10958	7.36877	7.26107	7.18859	7.35247	7.16903	7.05649	7.06175	7.36734	7.31721	7.20312	7.41697
	Phosphonate-transporting ATPase	F6CMF2	Desku_3176	6.75789	6.50973	6.89705	6.27962	6.38555	6.40834	6.56988	6.66178	6.74201	6.67642	7.08059	7.05189	6.98701	6.83701	6.71492	6.76864	6.64201	6.97122	7.1478	7.02653	6.90545
	AAA ATPase central domain protein	F6CMF5	Desku_3179	5.90459	5.90017	6.01605	5.87401	5.88846	6.2478	5.71957	5.38506	6.234	5.7107	5.99385	5.77861	5.28201	5.95244	5.39541	5.82955	6.01981	5.89318	5.71177	6.03676	5.53639
	ATPase AAA-2 domain protein	F6CMF9	Desku_3183	8.45556	8.39372	8.57724	8.96365	8.59122	8.94916	8.46581	8.47861	8.50389	8.24517	8.05888	8.02698	8.18899	8.21064	8.61773	8.4979	8.56536	8.18704	8.24316	8.09342	8.19072
	Protein-arginine kinase	F6CMG0	mcsB	5.87763	6.48239	6.02721	7.32397	6.51068	7.02666	6.10589	6.61897	6.37639	6.68764	6.62605	6.82387	6.82591	6.84633	6.55976	6.76006	6.5521	6.59102	6.81974	5.98785	6.86404
	UvrB/UvrC protein	F6CMG1	Desku_3185	7.00629	6.89296	6.76785	7.31898	6.93576	7.15281	6.86438	6.16433	6.13826	5.72669	6.62043	6.79517	6.69801	6.93499	6.94637	7.02465	6.8618	6.50519	6.88174	6.84008	6.80931
	Copper amine oxidase-like domain-containing protein	F6CMG5	Desku_3191	7.76051	7.32795	7.37381	6.16803	6.82756	6.66492	8.63643	8.38677	8.28067	8.15045	8.24716	7.84137	8.03539	7.57619	8.29246	8.02354	8.30251	7.98498	7.85439	7.9417	8.16882
	TatD-related deoxyribonuclease	F6CMG7	Desku_3193	7.36148	6.99222	7.70308	6.4473	6.61592	6.75793	7.52957	6.8678	6.81546	6.38175	7.71079	7.68546	7.48903	7.40748	6.05937	5.77604	6.12307	7.50744	7.31233	7.69255	7.58859
	Uncharacterized protein	F6CMG8	Desku_3194	6.83987	7.2659	7.04856	7.03707	6.70414	7.13316	7.22045	6.04091	6.62462	6.20404	6.91992	7.57585	7.1177	7.73527	6.5678	6.64444	5.74313	6.9237	6.71592	7.44122	6.34932
	Lysine--tRNA ligase	F6CMG9	lysS	6.14697	7.81048	6.52994	7.83207	7.59771	7.32541	7.86243	6.0817	7.83049	8.24035	7.28625	6.93372	7.48524	7.48409	7.19515	6.60217	7.1667	7.46138	7.00264	7.33472	6.77888
	Transcription elongation factor GreA	F6CMH0	greA	6.29756	6.61165	6.58414	7.28158	5.6228	6.14177	6.26412	6.26777	6.64195	6.4582	7.43112	7.05465	7.05683	6.53035	5.33784	6.31023	5.27736	7.02841	7.22559	7.22909	6.77865
	Type III pantothenate kinase	F6CMH4	coaX	6.7696	6.74633	7.01309	7.15752	7.1357	7.12209	6.95109	6.86833	6.696	6.84605	7.49999	7.64395	7.53672	7.39564	7.20658	7.22188	7.16856	7.54406	7.78439	7.67353	7.50432
	Uncharacterized protein	F6CMH8	Desku_3204	7.62794	7.72321	7.85062	7.99911	8.0235	8.01812	6.93422	7.70315	7.48698	7.27221	7.50742	7.3078	7.64431	7.81128	7.88752	7.73754	8.00052	7.77905	7.8142	7.5823	7.74892
	Uncharacterized protein	F6CMH9	Desku_3205	5.88787	5.91098	5.69024	6.52505	5.65068	5.82828	5.6891	6.23451	6.30174	5.51635	6.01847	6.47047	6.11134	6.39208	5.55603	5.86856	6.52086	6.56994	6.43247	5.77346	6.40339
	Diguanylate cyclase and metal dependent phosphohydrolase	F6CMI2	Desku_3208	5.86076	6.03322	6.34351	6.14126	6.30993	6.72103	6.05549	6.22097	6.51722	6.3437	5.5239	5.98554	5.82873	5.82386	5.5967	5.57457	5.25536	5.79392	5.79064	5.84652	5.95768
	Uncharacterized protein	F6CMI7	Desku_3213	6.50129	6.5966	6.94814	6.7078	6.90787	6.82015	6.55806	6.28959	6.58328	6.39336	6.43327	6.63781	6.49762	6.48339	5.50347	5.26508	6.04892	6.16247	5.84291	5.85342	6.09082
	GntR domain protein	F6CMJ9	Desku_3226	6.39189	6.47398	6.58302	6.10327	6.36035	6.37094	6.22889	5.94632	5.98559	5.85446	7.31595	7.00338	5.92001	5.33221	5.85893	6.51635	5.68613	6.53962	6.42043	6.11695	6.52682
	Nicotinate-nucleotide pyrophosphorylase	F6CMK0	Desku_3227	7.05073	7.56717	7.30281	7.75139	7.89413	7.87718	7.15275	7.20556	7.18244	7.18107	7.29519	7.63483	7.39622	7.75141	7.64778	7.61826	7.66414	7.25242	7.48816	7.31589	7.33395
	Quinolinate synthase A	F6CMK2	nadA	7.91109	7.73377	7.83192	7.78269	7.80279	7.75736	7.64008	7.87408	7.66713	7.63216	7.9458	7.66642	8.01305	7.89922	7.83463	7.81095	7.70707	7.60568	7.80721	7.74998	7.64339
	4-hydroxy-3-methylbut-2-enyl diphosphate reductase	F6CML0	ispH	8.75181	8.71644	8.64552	8.91956	8.86355	8.83073	8.47354	8.33335	8.36312	8.60731	8.60071	8.54658	8.55067	8.44105	8.52652	8.56234	8.59202	8.06715	8.08171	8.04434	7.93231
	1-acyl-sn-glycerol-3-phosphate acyltransferase	F6CML1	Desku_1845	6.36724	6.48837	6.70317	5.54347	6.55673	6.52902	6.24832	5.87296	5.91729	6.08012	6.20298	6.72735	5.85629	6.55389	5.5423	6.55013	6.41529	5.76551	5.86132	6.0865	6.11188
	3-phosphoshikimate 1-carboxyvinyltransferase	F6CML3	aroA	7.26475	7.48111	7.44693	7.63233	7.54234	7.39398	7.13408	7.42588	7.45632	7.27261	6.68136	7.51595	7.14993	7.41825	7.19162	7.27335	7.26152	7.07229	7.15302	6.946	6.99813
	Prephenate dehydrogenase	F6CML4	Desku_1848	6.43705	6.8896	6.84584	6.86947	6.48436	6.56947	6.62167	5.98725	6.81325	7.2146	6.6338	7.08347	6.53216	6.50281	7.29805	6.92401	7.09283	5.74653	6.18131	6.73842	6.6714
	Phospho-2-dehydro-3-deoxyheptonate aldolase	F6CML5	Desku_1849	8.25322	8.45321	8.22401	8.3282	8.27717	8.36044	8.54494	8.35541	8.50538	8.60098	8.35553	8.39314	8.39155	8.32056	7.55492	7.86072	7.77718	7.75797	7.73619	8.10988	8.10965
	Phospho-2-dehydro-3-deoxyheptonate aldolase	F6CML6	Desku_1850	7.50706	7.48855	7.88849	8.03794	7.82326	7.72387	7.4842	7.37319	7.6675	7.29248	7.57935	7.83281	7.51339	7.42933	7.69362	7.3626	7.53436	7.43001	7.02069	7.4871	7.48576
	Tryptophan synthase alpha chain	F6CML7	trpA	7.30722	7.01762	6.94456	7.68771	7.23975	7.001	6.47561	7.16277	7.2748	6.6087	7.42002	7.4532	6.99379	6.89027	6.9475	7.18608	7.29752	7.44512	6.96582	7.29774	7.46697
	Tryptophan synthase beta chain	F6CML8	trpB	7.43151	7.55074	7.20707	7.94588	7.76389	7.90817	7.4555	7.2565	7.53806	7.53362	7.30404	6.97589	7.36109	7.34278	7.67337	7.48888	7.49442	6.97374	6.86727	5.89669	6.86606
	N-(5-phosphoribosyl)anthranilate isomerase	F6CML9	trpF	6.66885	6.01065	6.32718	6.0178	6.12258	6.61545	5.90694	7.15857	7.10724	6.58107	6.56316	6.66739	6.42459	6.07826	5.63061	6.51057	5.60025	6.82746	6.68337	6.82891	6.50364
	Indole-3-glycerol phosphate synthase	F6CMM0	trpC	7.55145	7.5172	7.74741	8.01456	7.51438	7.81261	7.38439	7.09447	7.35108	7.75696	7.008	7.31122	7.38232	7.41961	5.78048	6.58146	6.51859	7.28326	7.25876	6.17428	6.81532
	Anthranilate phosphoribosyltransferase	F6CMM1	trpD	7.33023	7.45439	7.45304	7.95418	7.89949	8.15354	7.05412	7.22989	7.51572	7.26307	6.24959	6.27103	6.00078	6.46187	5.74896	5.33264	5.56736	6.52973	6.56395	6.40487	6.75756
	Glutamine amidotransferase of anthranilate synthase	F6CMM2	Desku_1856	5.91205	6.67002	6.99022	7.12408	7.18179	6.96327	6.62126	6.72122	6.6468	6.74929	6.12608	6.87163	6.37827	6.54085	6.78628	6.79815	6.50718	6.8221	6.82396	7.11297	6.63942
	Anthranilate synthase component 1	F6CMM3	trpE	6.90024	7.2052	7.11869	7.57481	7.27198	7.43921	6.87954	7.11045	6.88855	7.05381	6.68046	6.70512	6.83022	6.77262	7.22097	7.16512	7.33086	7.05258	6.77692	6.74476	6.76489
	Chorismate mutase AroH	F6CMM4	Desku_1858	7.59682	7.46183	7.65061	7.55539	7.31773	7.06356	7.94857	7.966	7.84044	7.70918	7.9173	7.81346	7.91157	7.71651	7.65557	7.44044	7.54855	8.05092	7.71569	7.63165	7.8993
	HutP family protein	F6CMM5	Desku_1859	7.08711	6.49588	7.24733	7.03125	7.07419	6.93938	7.11227	7.58864	7.67653	6.93721	7.6986	7.90084	7.91652	7.88633	7.56665	7.13555	7.52973	7.95148	7.8228	7.70323	7.82346
	Uncharacterized protein	F6CMM6	Desku_1860	7.45269	6.76614	7.49945	5.81033	5.66104	6.66852	7.29511	7.47829	7.4178	7.16885	7.53158	7.64365	7.41607	6.80718	7.41301	7.5161	7.41797	7.00389	7.48695	7.69177	6.91918
	FAD-dependent pyridine nucleotide-disulfide oxidoreductase	F6CMN1	Desku_1865	6.03222	5.95816	6.30957	5.66207	6.1365	5.82272	5.94664	6.42067	5.84597	5.96418	6.10111	5.92453	5.72183	5.96023	5.62547	5.79561	5.66162	6.8234	6.28856	6.32617	7.45133
	Thioredoxin	F6CMP2	Desku_2049	8.43294	8.53076	8.67301	8.19618	8.36114	8.15981	9.2223	9.03902	9.01637	8.8303	8.59168	8.60726	8.72392	8.47542	8.32172	8.0732	8.40565	8.44651	8.17152	8.38516	8.39555
	Aspartate--tRNA(Asp/Asn) ligase	F6CMP4	aspS	6.9542	7.14013	6.96441	7.87994	7.69939	7.96093	7.12535	6.65827	6.89358	6.95686	6.48055	7.1175	6.78188	7.24846	6.98123	6.25152	6.84637	6.32923	6.48711	6.6197	6.79894
	Histidine--tRNA ligase	F6CMP5	hisS	7.13643	7.32467	7.0766	7.33333	7.25936	7.29911	6.23855	5.98841	6.48467	6.6628	6.19587	6.53675	6.5867	6.93705	6.45085	6.3868	6.41646	6.41347	6.40144	6.55106	6.06295
	Uncharacterized protein	F6CMP6	Desku_2053	8.05388	7.96948	8.23027	7.97803	8.18461	8.13922	8.06434	7.82168	7.8693	7.57484	8.0258	8.00996	8.11019	8.02637	8.11227	7.8926	8.0237	8.11267	8.14429	8.11344	8.14489
	Beta-lactamase domain protein	F6CMP8	Desku_2055	8.04104	8.06431	8.21927	8.05465	8.21553	7.99183	7.86738	7.96413	7.87275	7.99296	8.43423	8.27367	8.1765	7.94133	7.87994	8.00078	7.90266	8.14582	8.10951	8.10288	8.17193
	S-layer domain-containing protein	F6CMQ3	Desku_2061	7.78413	7.55465	7.97219	7.00393	7.28416	6.91405	8.27145	8.1967	8.17661	7.87402	8.15014	7.968	8.01578	7.6527	8.13912	8.10544	8.05603	7.95643	7.95718	7.98991	8.03359
	Uncharacterized protein	F6CMQ7	Desku_2065	6.96992	7.13906	7.10394	6.94721	6.65243	6.86076	7.14604	6.09047	5.9922	7.11614	7.06577	7.22178	7.21035	7.41228	6.88678	7.29398	7.02481	7.24937	6.96265	7.20728	7.43149
	Regulatory protein MerR	F6CMR3;F6CMX0	Desku_2073	6.7488	6.85341	6.86872	6.78286	6.69691	6.89124	6.36574	6.33129	5.97607	6.06604	6.3363	6.74424	6.84069	6.78983	6.71079	5.8577	5.59854	5.84153	6.74371	5.83785	5.62207
	Transcriptional regulator, AbrB family	F6CMR4	Desku_2074	5.66423	5.94374	5.97496	5.91972	6.26487	6.13726	5.47737	6.35076	5.74984	5.91955	5.65729	5.64005	6.24721	6.25051	6.19897	5.3064	5.83275	6.05344	6.20768	6.03138	6.00908
	Uncharacterized protein	F6CMR8	Desku_2079	6.22241	6.54658	5.83687	6.3744	6.56894	6.21171	5.78021	5.99837	5.83592	6.48522	5.98234	6.44638	6.52244	5.79424	6.39702	6.10812	6.51557	5.44978	5.48842	6.56573	6.34719
	Monosaccharide-transporting ATPase	F6CMS0	Desku_2237	6.14032	5.63472	6.1939	5.97421	5.52909	5.89567	6.2716	5.63212	6.09079	5.74519	7.2694	6.81203	7.07504	7.23517	6.00425	5.9389	5.97738	6.70776	6.30852	7.13884	6.12902
	Uncharacterized protein	F6CMS2	Desku_2239	6.18818	5.88512	5.81292	6.02267	5.80651	6.09344	5.76511	6.159	5.71188	6.59355	6.82841	6.78467	6.79176	7.27786	5.89372	5.92176	6.12803	6.71928	6.98937	6.85793	6.43415
	S-layer domain-containing protein	F6CMS3	Desku_2240	7.64206	7.83728	7.2052	6.90666	6.70114	6.80596	8.59041	8.67448	8.4496	8.47107	9.68862	9.48393	9.66397	9.22313	8.76684	8.59815	8.52602	9.34477	9.34191	9.37177	9.27279
	S-layer domain-containing protein	F6CMS4	Desku_2241	7.6992	7.67759	7.05396	6.17225	5.98858	6.24714	7.61397	7.47229	7.66658	7.89302	9.39405	9.12522	9.2259	9.02922	7.55255	7.09283	7.51346	9.12437	9.10459	9.2039	9.10367
	Magnesium chelatase	F6CMS5	Desku_2242	6.3295	6.43626	6.52598	6.06447	5.55782	5.57847	7.59257	7.44609	7.20115	7.67506	9.14962	8.49227	8.92491	8.43631	8.01085	7.20634	7.62634	8.50036	8.7371	8.30276	8.30369
	MotA/TolQ/ExbB proton channel	F6CMS7	Desku_2244	6.21088	5.72664	5.83033	5.64032	6.11536	6.15755	6.90913	6.38469	5.47399	5.96837	7.665	7.67932	7.74824	7.43494	5.7039	6.5638	6.10271	7.54296	7.18797	7.34143	7.43897
	Transcriptional regulator, AbrB family	F6CMT2	Desku_2249	6.92348	6.10989	5.75749	5.90282	6.81226	5.9009	7.09075	5.88696	5.89929	5.70115	6.29717	6.84162	6.84676	6.88725	5.65945	6.24643	5.58434	6.17138	6.13172	6.2358	6.09861
	Appr-1-p processing domain protein	F6CMT6	Desku_2253	8.29621	8.05979	8.18825	7.79594	7.65562	7.93377	8.76522	8.64204	8.57298	8.50993	8.54054	8.43495	8.61816	8.37218	8.72692	8.54621	8.54259	8.67331	8.83786	8.84768	8.60589
	Glutamine amidotransferase class-I	F6CMT7	Desku_2254	6.81304	6.60755	6.84714	6.75468	6.42828	6.71211	7.65925	7.48498	7.4548	7.52946	7.6628	7.28484	7.43689	6.97297	6.9518	6.94721	6.74026	6.67568	6.88628	6.88929	7.46367
	Endoribonuclease YbeY	F6CMU2	ybeY	5.59203	5.82562	6.00605	5.79993	6.14072	6.14895	5.7457	6.14554	5.96552	6.13818	6.32336	5.6791	5.84342	6.6281	5.87868	5.80619	5.38607	6.18387	6.00824	6.18755	6.151
	PhoH family protein	F6CMU4	Desku_2636	6.39599	5.70943	5.8623	6.69805	6.76828	6.82794	6.01594	5.84977	5.81745	6.12364	5.78948	5.90266	6.01843	6.03421	5.42324	6.00857	5.54233	5.8711	5.72859	6.14003	5.60896
	Heavy metal translocating P-type ATPase	F6CMV1	Desku_2644	6.68796	6.1982	6.82899	7.09096	7.13928	7.00992	6.85077	6.49297	6.49503	6.68149	7.07137	6.91761	6.96969	7.04755	6.94412	6.75428	7.06299	6.9202	6.93109	6.96715	6.86409
	UPF0365 protein Desku_2652	F6CMV9	Desku_2652	7.31662	7.87033	7.73206	8.2295	8.27971	8.13197	7.19449	6.8978	7.35989	7.43519	7.89199	7.96548	7.64174	7.96673	7.96819	7.98446	8.1025	7.72824	7.60192	7.72781	7.70125
	30S ribosomal protein S21	F6CMW1	rpsU	7.66864	7.74713	7.17149	7.59506	7.56656	7.57339	6.10918	7.14048	6.01339	6.37538	6.32331	6.61027	6.17949	5.70181	6.2734	5.72315	5.82242	6.64635	7.20531	5.95168	6.93417
	Histidine triad (HIT) protein	F6CMW2	Desku_2655	7.76873	7.79844	7.92162	7.92168	8.047	7.7883	8.49574	8.33494	8.42257	8.06198	8.00135	8.07471	8.15375	7.91077	8.16435	8.54242	7.55823	8.21053	8.20314	7.96865	8.10623
	Hydro-lyase, Fe-S type, tartrate/fumarate subfamily, beta subunit	F6CMY1	Desku_3250	6.01411	5.98573	5.97467	6.44935	6.59857	6.69291	5.45206	6.18823	5.94392	5.91836	5.84657	5.92381	6.03692	6.1568	6.12721	5.96519	5.96697	6.19914	6.22299	6.39111	5.77759
	Hydro-lyase, Fe-S type, tartrate/fumarate subfamily, alpha subunit	F6CMY2	Desku_3251	6.03591	5.48114	6.12261	6.27161	6.06926	5.61321	5.98004	5.97149	5.59546	5.896	6.51748	6.53299	6.66421	5.98896	5.84675	5.60891	5.80642	5.80928	6.23033	6.18507	6.28674
	TRAP transporter solute receptor, TAXI family	F6CMY5	Desku_3254	6.84227	6.97627	6.57423	6.18574	6.87569	6.64925	6.48593	5.70968	6.61237	6.35272	6.62046	6.06801	6.37478	7.20858	6.9778	6.69654	7.07229	6.78247	7.07273	6.68397	6.71106
	SAF domain protein	F6CMY8	Desku_3257	5.60844	6.56245	6.17857	6.26157	5.92146	6.43935	6.39104	6.12584	6.2274	6.32539	6.16366	6.37051	6.05196	6.17522	6.29099	5.75151	5.80443	6.32589	6.08314	6.69515	6.28001
	GntR domain protein	F6CMZ1	Desku_3260	7.66119	7.66489	7.77081	7.52952	7.46066	7.54781	7.60489	7.57262	7.62592	7.42469	7.72151	7.77289	7.73006	7.54419	6.99222	7.24299	7.02032	7.59667	7.47157	7.5035	7.56097
	Aspartate 1-decarboxylase	F6CMZ2	panD	5.7854	5.92575	5.91499	5.88346	5.83427	5.66194	5.54908	6.38982	6.09415	5.84776	6.49107	6.12779	6.30748	6.05907	6.09653	5.78314	5.37202	6.67361	6.25837	6.16788	6.36095
	Pantothenate synthetase	F6CMZ3	panC	6.56714	6.44445	6.38462	5.44842	6.54259	6.07251	5.90788	5.58081	6.54914	5.86543	6.39555	6.0023	6.39576	6.88367	6.23239	6.4508	6.46312	6.45608	6.98842	6.79646	6.5276
	3-methyl-2-oxobutanoate hydroxymethyltransferase	F6CMZ4	panB	7.6733	7.86807	8.02313	7.79965	8.01841	8.05633	7.45951	7.43573	7.36847	7.1352	7.91419	7.99337	7.63876	7.92976	7.58041	7.86361	7.57145	8.12156	8.14937	8.15854	8.06405
	Uncharacterized protein	F6CMZ6	Desku_3265	6.56643	7.48975	6.46807	7.21362	7.37882	6.88472	6.58234	7.12001	7.01862	6.37854	7.82353	7.03282	7.07438	6.45183	7.09262	6.5963	7.45631	7.05831	7.33445	6.85647	7.40685
	Uncharacterized protein	F6CN07	Desku_3278	6.90809	7.01013	6.90284	7.3506	7.17699	6.76477	7.08689	7.29506	7.22637	7.08451	7.51093	7.22303	7.49369	7.73959	7.61799	7.80451	7.57856	7.76888	7.66175	7.6646	7.46246
	SsrA-binding protein	F6CN08	smpB	6.69954	6.71348	7.0117	5.57489	5.53368	6.63286	5.88941	6.15596	5.68694	5.97658	5.82959	6.80647	6.49671	7.38072	5.8455	5.56398	5.45794	6.31689	6.54786	6.41078	6.01701
	Metal dependent phosphohydrolase	F6CN09	Desku_3281	7.20804	7.0125	7.23406	7.44946	7.70941	7.24262	7.24773	6.94831	6.99412	7.12228	7.38146	7.34288	7.3967	7.23121	5.68579	5.59519	5.94818	7.08181	7.1905	7.06752	7.06625
	Uncharacterized protein	F6CN16	Desku_3288	6.51786	6.24055	6.31213	7.05979	5.83504	6.29363	5.76908	7.0616	6.62746	6.30146	6.76072	6.35476	6.47016	6.26658	5.4966	5.40915	5.50854	6.42962	6.35911	6.29521	6.40533
	Cysteine synthase	F6CN22	Desku_0550	5.9385	6.70268	6.76141	6.82614	6.96946	7.1778	6.13348	6.45988	6.15573	6.06193	5.71171	6.34893	5.63119	5.60205	5.46345	6.01731	5.32771	6.41067	6.68088	5.69513	6.52051
	Anti-sigma factor antagonist	F6CN26	Desku_0554	7.18173	6.86404	7.29528	7.3702	7.29438	7.05277	7.29649	7.42372	7.30809	7.00195	6.77464	6.82829	6.06774	6.69065	7.13194	6.95817	7.05816	6.61338	6.78228	6.53612	7.07008
	Protein serine/threonine phosphatase	F6CN27	Desku_0555	6.09107	6.16426	6.60895	6.47497	6.77039	6.31618	5.35034	6.28433	6.26823	6.0187	6.37992	6.45266	5.94313	6.16706	5.92111	5.47137	6.10244	6.02782	5.89724	5.55155	5.89238
	Uncharacterized protein	F6CN29	Desku_0557	6.05934	6.23702	5.91148	6.12688	6.32371	6.00821	5.68755	6.21384	5.9049	5.76571	6.05316	6.38839	6.3212	5.84458	5.46566	5.77236	5.56714	6.17607	6.14854	6.06992	6.37181
	Uncharacterized protein	F6CN35	Desku_0564	6.63735	6.58814	6.51204	7.10466	7.17056	7.05622	6.08479	6.09871	6.48091	6.21406	6.40073	6.28513	6.11072	6.42108	6.46154	6.41395	6.46978	6.32948	6.39372	6.35457	6.19367
	Uncharacterized protein	F6CN36	Desku_0565	7.80288	7.48772	7.76798	8.60958	8.66609	8.50617	7.76018	7.60611	7.71431	7.19212	7.37495	7.50707	7.37083	7.54435	7.61006	7.17731	7.40943	7.24366	7.0911	6.78232	6.33236
	Serine/threonine protein kinase	F6CN38	Desku_0567	7.72109	7.1067	7.73167	8.01653	8.14063	8.09061	7.26654	7.21458	7.37072	7.48454	7.2727	7.45726	7.68129	7.75354	8.11734	7.45764	7.88661	7.67378	7.59968	7.35466	7.17831
	Uncharacterized protein	F6CN39	Desku_0568	6.64731	6.1908	6.11301	7.09978	6.81177	6.78177	5.88757	5.72057	5.83248	6.94946	6.85064	5.92404	6.67593	6.47852	6.30193	5.71223	5.36216	6.73287	5.88364	5.98613	6.13615
	AAA ATPase	F6CN40	Desku_0569	7.85393	7.65795	7.92735	8.36743	8.1547	8.15921	7.42195	7.54484	7.87791	7.52948	7.5498	7.38646	7.51239	7.63817	7.75469	7.58688	7.80568	7.52315	7.47926	7.32416	7.20126
	Uncharacterized protein	F6CN42	Desku_0571	7.55263	7.20183	7.67139	7.85065	7.90237	7.77434	7.43369	7.49613	7.68814	7.31131	7.10769	7.16385	7.21437	7.38075	7.94501	7.64342	7.79885	7.43019	7.53575	7.29927	7.4191
	Uncharacterized protein	F6CN45	Desku_0574	5.93254	5.9902	5.75941	6.2003	6.26654	5.79163	5.79535	5.84804	5.64035	5.78157	6.50669	6.32625	6.4601	6.42478	6.57203	5.55811	6.26449	5.94798	6.31452	6.25125	6.17506
	L-aspartate oxidase	F6CN48	Desku_0815	6.06953	6.25599	5.876	6.1897	6.11662	5.94741	5.84072	6.1727	6.13351	5.9	5.5957	5.74499	5.8502	5.77127	5.76373	5.99261	5.40074	6.01899	6.31116	6.39213	6.14811
	K(+)-insensitive pyrophosphate-energized proton pump	F6CN79	hppA	9.47922	9.26267	9.45011	9.70104	9.3678	9.63478	9.35033	9.52506	9.67666	9.96839	9.06729	8.9101	9.03169	9.07247	9.53164	9.44286	9.54218	9.2558	9.22873	9.1122	9.06532
	Preprotein translocase, SecG subunit	F6CN80	Desku_3290	6.33917	5.96553	6.33834	5.97058	6.44047	6.45277	6.52123	5.87146	6.10098	6.3799	5.94405	6.12303	6.11103	6.42312	6.17155	6.02492	6.07137	5.98782	6.12716	6.17759	6.46304
	Enolase	F6CN81	eno	8.49411	8.5897	8.53104	9.08814	9.31492	9.05732	8.55261	8.17476	8.18261	8.15238	8.2446	8.34219	8.27483	8.39169	8.52979	8.15131	8.38917	8.10319	8.19656	8.08347	8.17713
	2,3-bisphosphoglycerate-independent phosphoglycerate mutase	F6CN82	gpmI	7.74089	7.64344	7.55063	7.63152	7.85177	7.73909	7.73301	7.58512	7.39224	7.38769	7.44908	7.13094	7.24588	6.85612	7.47518	6.91458	6.98478	7.39354	6.59717	6.56342	7.30305
	Triosephosphate isomerase	F6CN83	tpiA	8.5067	8.41017	8.6891	8.32668	8.30118	8.34284	8.83036	8.64791	8.67257	8.55471	8.449	8.40731	8.37118	8.07969	8.21754	8.51589	8.04677	8.14373	8.24758	8.26766	8.36637
	Phosphoglycerate kinase	F6CN84	pgk	8.54379	8.53053	8.46882	8.62807	8.65103	8.70938	8.54607	8.45465	8.32079	8.24284	8.47716	8.48623	8.51591	8.40066	8.48029	8.47909	8.41815	8.37046	8.42912	8.34015	8.53714
	Glyceraldehyde-3-phosphate dehydrogenase	F6CN85	Desku_3295	8.14495	8.25273	8.20466	8.274	8.45333	8.36767	8.29811	8.1184	8.20857	7.91368	8.22157	8.26977	8.21415	8.27552	8.32506	8.47953	8.29035	8.20957	8.16498	8.10188	8.11929
	RNA polymerase, sigma 54 subunit, RpoN	F6CN86	Desku_3296	5.56771	5.86315	6.02159	5.81471	7.34729	7.17482	5.95749	6.11088	5.95626	5.51114	5.47101	6.05284	5.68627	5.95824	5.42706	5.99367	5.68475	5.63307	6.06562	6.07168	6.38076
	Nucleotide-binding protein Desku_3300	F6CN90	Desku_3300	5.8401	6.02576	6.35141	5.91931	5.77307	5.6403	6.32859	6.4387	6.32727	5.75748	6.56837	6.69454	6.19981	5.62542	5.76446	6.94452	6.52886	6.07423	5.89768	6.02371	6.20155
	Bifunctional phosphoglucose/phosphomannose isomerase	F6CN91	Desku_3301	8.2178	8.11608	8.20693	7.99338	8.07965	8.05065	8.0327	7.98735	8.06952	8.09311	7.83011	8.0389	8.04281	7.94855	8.34294	8.25339	8.4135	7.79479	8.12811	8.05388	8.03767
	Glucokinase	F6CN93	Desku_3303	5.80963	6.06947	6.10525	6.22511	6.40691	5.97277	5.60551	5.96812	5.99397	5.92425	6.24658	6.32758	6.60204	6.60797	5.97381	5.93243	6.71931	6.75448	6.55354	5.94516	5.75125
	Cof-like hydrolase	F6CN94	Desku_3304	6.35352	6.24448	5.79514	5.56357	5.98813	6.4631	6.05753	5.80771	6.42586	6.56371	6.73923	6.55108	6.61561	6.72003	5.77792	6.4004	5.74079	6.66555	7.29257	6.95088	6.89327
	UvrABC system protein A	F6CN97	uvrA	6.6797	6.57599	6.60004	7.43122	7.43128	7.57018	6.02809	6.36152	6.66098	6.56502	6.19315	6.45726	6.41541	6.81762	6.35023	6.19337	6.32038	6.41036	6.98289	6.53812	5.92373
	Uncharacterized protein	F6CN98	Desku_3308	6.69474	5.67267	6.4025	6.23815	6.58418	6.52154	6.52272	6.56142	6.08233	6.41609	5.89417	6.4868	5.69825	6.42295	6.51058	6.80732	6.59818	6.67678	6.46605	6.57359	6.6343
	UvrABC system protein B	F6CN99	uvrB	5.65307	6.15116	5.87682	5.68836	5.97624	6.41125	5.85499	6.45635	6.52806	6.32327	6.59254	6.90078	6.57328	6.34892	5.1642	5.79824	6.49093	6.63005	6.53972	6.68764	6.58453
	Phage SPO1 DNA polymerase-related protein	F6CNA3	Desku_3313	6.5765	6.67035	7.04599	6.8756	7.11005	6.83582	6.57174	5.55265	6.45022	6.64275	6.4807	6.83277	6.36838	6.49752	6.14033	6.10231	5.57084	6.5103	6.45971	6.54925	6.51984
	RNA-binding protein	F6CNA4	Desku_3314	7.44286	7.38065	7.30518	7.57191	7.35451	7.31433	7.77906	7.60606	7.76805	7.84217	7.51218	7.31205	6.99841	7.18267	7.49615	7.45662	7.35299	7.41152	7.35393	7.14201	7.43175
	Cell division ATP-binding protein FtsE	F6CNA9	Desku_3319	5.8572	5.9414	5.9106	6.41422	6.33443	5.56937	6.17905	6.01106	6.3718	5.96446	5.93411	5.72687	6.16147	6.49065	5.69273	5.78888	5.71068	5.99264	5.7198	6.00755	6.22889
	1-deoxy-D-xylulose-5-phosphate synthase	F6CNB0	Desku_3320	6.90286	7.38347	7.39575	7.53386	7.81802	7.60565	6.80494	6.60505	5.49199	6.55738	5.74715	5.72375	6.44934	6.62388	6.3548	6.12932	6.2624	6.49365	5.66989	6.65344	5.79128
	Transketolase	F6CNB1	Desku_3321	7.1659	7.36827	6.91	7.65885	7.72162	7.66523	6.50818	6.54523	6.31395	6.24652	6.64115	6.88554	7.18495	6.99544	6.89912	6.28934	6.74468	6.42195	6.96568	6.51228	5.88
	CBS domain containing protein	F6CNB3	Desku_3323	6.04909	6.0469	6.19662	5.73993	5.64861	5.71955	6.28219	6.17634	6.02597	6.26933	7.67768	8.0566	7.74692	7.7747	6.29179	6.37291	6.13229	7.43696	7.43377	7.39543	6.72219
	Diguanylate cyclase and metal dependent phosphohydrolase	F6CNB4	Desku_3325	6.11423	6.00759	5.70384	5.99863	5.84791	5.48724	5.83283	6.07711	5.6939	6.05701	5.87711	6.17202	6.12415	6.17301	5.84791	5.85275	5.81629	5.9159	6.36324	6.11387	6.3431
	Protein translocase subunit SecA	F6CNC3	secA	7.23659	7.46832	7.34052	8.14922	8.13786	7.9599	6.71662	7.19232	6.92665	6.75674	7.46959	7.39588	7.19128	7.61006	7.27517	7.22914	7.23835	7.17432	7.47107	7.23528	7.16844
	Ribosome hibernation promoting factor	F6CNC4	hpf	8.37134	8.35518	8.48004	8.48411	8.5385	8.49642	8.04999	7.90403	7.90803	7.80791	8.2354	8.21675	8.26368	8.26524	8.16373	8.37996	8.07066	7.84785	8.10123	8.28151	7.96451
	Cold-shock DNA-binding domain protein	F6CNC5	Desku_3336	8.02424	8.13094	8.18865	8.06058	8.12202	7.91724	8.11704	7.95832	8.077	6.90614	8.07653	7.95325	7.90767	7.77199	6.3921	6.49912	6.26135	7.04953	7.2929	7.21341	7.4508
	Plasmid stabilization system	F6CND8	Desku_2082	5.71567	5.91628	6.12988	5.84836	6.43508	6.03449	5.77286	6.17704	6.4743	6.29259	6.34926	6.51874	6.51721	6.41258	5.7398	6.74522	5.83581	6.43244	6.20264	6.16712	6.19548
	Uncharacterized protein	F6CNE4	Desku_2093	7.65749	7.61512	7.86714	7.00475	7.07646	7.14628	7.41964	7.39886	7.37243	7.81065	7.44401	7.65937	7.61116	7.70749	7.86031	7.82574	7.7349	7.55128	7.32595	7.56209	7.31574
	SMC domain protein	F6CNE5	Desku_2096	7.90873	7.94562	7.82554	7.42838	7.47894	7.53663	7.86179	7.73689	7.62974	8.04995	7.66808	7.48269	7.7457	7.54625	7.74903	7.82486	7.88493	7.53134	7.47874	7.38252	7.22873
	Uncharacterized protein	F6CNE6	Desku_2097	6.85795	7.20276	7.22058	6.90009	6.86744	6.79607	7.08174	6.83927	7.02567	6.88145	6.00967	5.91366	6.97839	7.02804	6.8661	6.77808	6.81127	5.70553	6.05448	5.79096	5.76741
	Glycosyl transferase group 1	F6CNE7	Desku_2098	6.8798	6.88883	6.02203	6.68112	6.66398	6.26321	6.78384	5.90872	6.73873	6.79156	6.77148	6.6856	6.71765	6.74095	6.83869	6.61761	6.76574	6.69156	6.5622	6.77017	6.00907
	Glycosyl transferase family 2	F6CNE8	Desku_2099	7.21447	7.40519	7.15014	6.61086	6.9256	6.96991	7.3369	6.89895	6.79214	7.12701	6.42118	6.74332	6.64584	6.54843	7.01182	6.56136	6.37999	6.2156	6.20564	6.65832	6.60477
	Sulfatase	F6CNF0	Desku_2101	6.1899	6.67961	5.95045	6.19696	6.18421	6.34292	5.98179	6.38596	5.71254	7.04918	6.54373	6.11066	6.65112	6.29779	5.55943	6.37635	6.35553	5.97892	5.96201	6.17839	6.29482
	Phosphoadenosine phosphosulfate reductase	F6CNF1	Desku_2103	9.12372	9.08253	9.16941	8.63401	8.54667	8.79275	9.02049	8.98075	9.08704	9.13223	8.89804	9.01611	8.96938	8.9624	8.92803	9.04238	8.91019	8.86567	8.88064	8.95807	8.90708
	Subtilisin	F6CNF3	Desku_2105	9.43553	9.15204	9.49023	8.43268	8.46315	8.41579	9.99178	9.82526	9.78443	9.61514	9.08547	8.84807	9.17508	8.87851	9.39964	9.48077	9.40751	8.99633	8.95001	9.00753	9.07122
	Capsular exopolysaccharide family	F6CNF5	Desku_2107	7.28838	7.29796	7.42506	7.38621	7.50133	7.4357	7.06367	6.96697	6.87358	6.82293	6.91328	7.04692	6.64386	6.84012	6.34749	6.50353	6.4524	6.55888	6.68103	6.54762	6.58075
	Lipopolysaccharide biosynthesis protein	F6CNF6	Desku_2108	7.43872	7.22886	7.34939	7.40651	7.42246	7.7282	6.81206	7.0291	6.88201	6.31363	6.42288	6.42625	6.63553	6.97647	6.6654	6.65745	6.87967	5.82496	6.00883	5.60516	6.26766
	O-antigen polymerase	F6CNF7	Desku_2109	7.13997	6.81763	6.91298	7.54112	7.47093	7.59501	6.35664	7.32274	6.8235	7.19103	6.89161	6.61086	6.57462	6.8157	7.13277	6.82043	6.99551	6.46489	6.67144	6.65371	6.62535
	S-layer domain-containing protein	F6CNF8	Desku_2110	9.69258	9.39384	9.71297	8.85455	8.92241	8.79615	10.3249	10.2797	10.2356	10.1247	9.44824	9.26524	9.44107	8.99957	9.87791	9.79401	9.88165	9.38164	9.29257	9.40528	9.46052
	Adenine phosphoribosyltransferase	F6CNG0	apt	7.60941	7.49893	7.86215	7.68244	7.65531	7.48896	7.3858	7.52635	7.25947	7.52784	7.47523	7.68841	7.69794	8.08099	8.09923	7.94408	7.89556	7.94441	7.916	8.04976	7.83681
	CoA-disulfide reductase	F6CNG2	Desku_2114	8.72173	8.76562	8.65656	8.81113	8.77089	8.83349	8.51137	8.46504	8.50431	8.77093	8.65918	8.53968	8.60207	8.56792	8.48029	8.48633	8.41867	8.34074	8.31349	8.33826	8.29041
	Acylphosphatase	F6CNG3	Desku_2115	6.90516	6.70831	7.46479	5.90999	6.24065	5.9622	7.92462	7.96306	7.96034	7.20823	7.92321	7.7734	7.74678	7.60442	7.78714	8.05683	7.30737	7.87973	7.68027	7.49903	7.98665
	Uncharacterized protein	F6CNG4	Desku_2116	6.00201	6.41931	6.23085	5.89632	6.28393	5.76364	5.91768	6.46613	6.06098	6.23925	6.30786	6.78662	5.87622	6.38646	5.67897	5.61913	5.77858	6.22748	6.2465	6.16545	6.26628
	Methyl-accepting chemotaxis sensory transducer	F6CNG5	Desku_2117	8.11919	7.77867	8.22071	8.03064	7.85104	7.84741	7.69876	7.91587	7.88414	7.66701	8.33486	8.14079	8.17516	8.03222	8.03898	7.89323	7.93479	8.07533	8.02305	8.08686	8.09237
	Uncharacterized protein	F6CNG7	Desku_2119	6.47744	6.2003	6.83827	6.27012	6.51283	6.42395	6.76016	6.00785	6.65661	6.27107	7.13187	7.0721	7.09283	6.56397	6.40797	6.81207	6.31727	6.8168	7.07324	7.26126	6.99543
	Glycoside hydrolase family 18	F6CNH0	Desku_2122	5.54251	6.30638	5.88775	5.60066	5.67365	6.36245	5.90723	6.41462	5.59152	6.05588	6.0276	6.32526	5.54698	6.2933	5.69389	6.67696	6.47142	6.2248	6.3491	6.31794	6.31235
	C_GCAxxG_C_C family protein	F6CNH2	Desku_2124	7.35027	7.53502	7.86462	7.3052	7.4775	7.37083	7.8452	7.90336	7.85186	7.57906	7.74006	7.89148	7.96449	7.96614	8.09237	8.0463	7.8433	8.06614	8.27882	8.00173	8.15619
	Manganese/iron superoxide dismutase	F6CNH3	Desku_2125	6.33489	6.07228	5.98118	5.43826	6.34717	5.77228	5.58114	6.15073	5.80322	6.96001	6.28892	5.88905	6.25514	5.88565	6.55881	6.90762	6.87506	7.15201	7.47419	7.21315	7.57292
	Proton-translocating NADH-quinone oxidoreductase, chain L	F6CNH6	Desku_2128	6.01829	5.52868	6.3388	7.0619	6.66246	6.64504	6.63585	5.77969	6.10526	7.18769	6.06844	5.99202	5.86586	6.05035	6.71772	6.59637	6.51745	6.12284	5.62577	6.05471	5.60399
	NADH-ubiquinone/plastoquinone oxidoreductase chain 6	F6CNH8	Desku_2130	6.20994	5.83388	5.3973	5.89972	6.82024	6.89163	6.24242	6.10796	6.29226	5.8062	6.55842	6.82092	6.54773	5.98357	6.34108	7.32021	6.20991	6.64382	6.46538	6.52204	6.51768
	4Fe-4S ferredoxin iron-sulfur binding domain-containing protein	F6CNH9	Desku_2131	8.39298	8.37663	8.18986	8.21272	8.31631	8.38367	8.24606	8.37063	8.28387	8.32046	8.21101	8.35178	8.33029	8.3381	8.74302	8.79771	8.48985	8.26295	8.55529	8.51303	8.45437
	NADH-quinone oxidoreductase subunit H	F6CNI0	nuoH	6.38255	6.00695	6.95035	7.44609	6.8038	7.02584	7.41862	7.26757	7.27365	7.89501	6.18886	6.17444	5.91043	7.89012	7.61021	7.39287	7.68246	6.04623	5.79391	6.02084	5.85542
	NADH-quinone oxidoreductase subunit D	F6CNI1	nuoD	8.28074	8.29776	8.05968	8.10514	8.19725	8.37337	8.20911	8.23386	8.21669	8.13529	8.04155	8.04202	8.1247	8.12519	8.44223	8.2267	8.40922	8.00966	8.04005	8.17038	8.13497
	NADH dehydrogenase (Ubiquinone) 30 kDa subunit	F6CNI2	Desku_2134	7.88561	7.87793	8.17978	7.56964	7.66729	7.57062	8.14038	7.74899	8.053	7.8108	7.88024	8.09722	8.11378	8.02403	8.29396	8.57699	8.04254	7.81624	8.02473	8.10578	7.94815
	NADH-quinone oxidoreductase subunit B	F6CNI3	nuoB	8.21211	7.9949	8.23734	8.2418	8.31965	8.3032	7.5541	8.10302	8.11501	8.11631	8.17993	8.20957	8.15097	8.24522	8.76073	8.23497	8.67966	8.29724	8.51855	8.44779	8.43053
	Copper amine oxidase-like domain-containing protein	F6CNJ8	Desku_2270	8.52733	8.09795	8.43865	8.53423	8.52926	8.5827	9.1125	8.26212	8.54768	8.78854	7.29887	6.60159	7.52274	7.27798	8.51676	8.29526	8.66909	7.6774	7.8833	7.57078	7.64168
	5-methylthioadenosine/S-adenosylhomocysteine deaminase	F6CNK4	mtaD	7.00928	7.33401	7.72304	7.31714	7.28892	7.14383	6.54212	6.73001	6.67651	7.19734	6.76084	6.96923	6.98756	6.69987	7.06303	7.37758	6.9586	6.61974	6.59362	7.07675	6.66908
	Adenosylhomocysteinase	F6CNK6	ahcY	6.78117	6.61918	6.72112	7.02576	6.88978	6.99026	6.96066	5.89614	6.73349	5.77028	6.64601	6.62871	6.72996	6.65939	6.7173	6.94935	6.64518	6.55771	6.66596	6.65988	6.62422
	Methylthioribose-1-phosphate isomerase	F6CNK7	mtnA	7.4483	7.64895	7.11843	7.36538	7.3484	7.33021	7.48794	7.43107	7.56413	7.19282	7.45568	7.47795	7.31355	7.39702	7.24969	7.38061	7.4276	7.46718	7.26626	7.51456	7.54414
	Probable 6-oxopurine nucleoside phosphorylase	F6CNK8	Desku_2281	7.58786	7.60846	7.89511	7.88786	7.91731	7.88033	7.61495	7.70394	7.63035	7.42486	7.83682	7.9005	7.91731	7.80379	7.99707	8.05892	7.94288	7.95001	7.88722	8.03471	7.94538
	Signal recognition particle receptor FtsY	F6CNL7	ftsY	6.99009	6.87823	5.7989	7.0984	7.26651	6.94495	6.6327	6.15703	7.09885	6.82926	6.80453	6.63871	6.79539	7.13232	6.46811	6.13221	6.60633	6.68494	7.00762	6.89752	6.35073
	Ribonuclease 3	F6CNL8	rnc	7.26264	7.25921	7.50094	7.13532	7.36627	7.54647	7.27439	6.92417	7.191	7.23042	7.22045	7.55991	7.10884	7.16092	6.78411	6.05224	6.46139	7.22778	7.06922	6.0393	6.95905
	3-oxoacyl-[acyl-carrier-protein] synthase 2	F6CNL9	Desku_2292	6.76239	7.06607	6.53216	7.69203	7.61419	7.70003	6.40856	5.90898	5.73313	6.32517	7.27212	6.7896	7.02044	6.72457	6.19882	6.79631	7.13862	6.88004	6.68416	6.84335	6.81447
	3-oxoacyl-(Acyl-carrier-protein) reductase	F6CNM1	Desku_2294	7.5116	7.37103	7.66298	7.76362	7.89443	7.81202	7.54817	7.22034	7.45222	7.0419	7.33043	7.52911	7.47558	7.40042	6.74216	7.31961	6.99993	7.41853	7.46777	7.28067	7.32286
	Malonyl CoA-acyl carrier protein transacylase	F6CNM2	Desku_2295	6.65503	6.82108	6.58458	7.5735	7.72305	7.66395	6.24172	6.22513	6.17647	6.47933	6.86029	6.80223	7.06081	6.98769	6.67979	6.10339	6.62938	6.52214	6.55866	6.25931	5.68109
	Enoyl-(Acyl-carrier-protein) reductase II	F6CNM3	Desku_2296	8.05637	8.00048	8.095	8.68717	8.70259	8.68608	7.65711	7.74947	8.02247	7.52598	7.91458	8.03044	7.98904	8.17389	7.82134	7.73525	7.83756	7.89096	7.82886	7.71755	7.69963
	3-oxoacyl-[acyl-carrier-protein] synthase 3	F6CNM4	fabH	6.45106	6.06129	5.96431	6.82941	7.30335	7.03355	5.90572	5.74102	6.09906	6.0999	5.99675	6.26365	6.16169	5.71718	6.43643	5.58839	5.93344	5.7092	6.04246	6.08551	5.95643
	Phosphate acyltransferase	F6CNM5	plsX	6.95213	6.81868	6.57361	7.66429	7.74194	7.72188	5.97149	6.32715	6.59316	5.77758	6.67685	6.66866	6.66331	6.37787	5.97336	5.96028	6.39034	5.78653	5.84585	5.96604	6.30245
	50S ribosomal protein L32	F6CNM7	rpmF	7.3405	7.5202	7.69998	7.43992	7.82754	7.36276	6.56477	7.12697	6.05563	5.85904	7.49672	6.90658	7.41676	7.38625	6.93293	6.14461	6.95365	6.89625	6.94036	5.89661	6.78753
	Uncharacterized protein	F6CNM8	Desku_2301	8.59627	6.48332	8.17733	8.26119	8.41839	8.68938	8.09902	5.37697	6.25343	6.14444	8.40331	8.32471	8.24534	8.24304	8.17664	9.01309	8.2678	8.37339	8.39803	8.41147	8.5675
	DRTGG domain protein	F6CNM9	Desku_2302	8.25481	8.3297	8.31353	9.20742	9.31427	9.22973	8.03842	8.02107	8.11488	7.98048	8.15165	8.09065	7.9898	7.99362	8.14298	8.12333	8.13915	7.99434	7.8911	7.90941	7.96475
	Ribosome-binding factor A	F6CNN7	rbfA	7.05565	7.36307	7.12817	7.34526	7.14956	7.12859	7.62418	7.38016	7.20623	6.99572	7.76055	7.84524	7.87722	7.61556	7.14631	7.86282	6.93573	7.75692	7.38407	7.39881	7.54675
	Translation initiation factor IF-2	F6CNN8	infB	7.41212	7.95979	7.53019	8.08332	8.21487	7.92295	6.34869	6.9016	7.13532	6.89721	7.05664	6.88325	7.24331	7.51158	7.10109	7.59441	7.23795	7.29732	7.25633	6.83041	7.11787
	Uncharacterized protein	F6CNP0	Desku_2545	7.14198	7.20753	7.14339	7.22624	7.4934	7.37284	6.6397	6.514	6.90422	6.17488	7.12688	7.11391	6.88645	7.34908	6.54917	6.60947	7.02596	6.83202	7.3158	7.11133	5.88285
	Transcription termination/antitermination protein NusA	F6CNP1	nusA	7.497	6.99515	7.57776	6.92351	7.16587	7.47624	7.28418	6.26998	6.94385	6.6565	6.80357	6.85189	6.89562	6.95972	7.30597	6.42531	6.55219	6.70577	6.70146	6.7637	6.74958
	Ribosome maturation factor RimP	F6CNP2	rimP	6.78203	6.91981	7.22794	6.39125	6.82258	6.42935	6.70371	6.6375	6.48671	6.25239	6.96049	6.81529	7.15082	7.0235	6.96679	7.32066	6.77374	6.76837	6.9258	7.06722	6.88597
	MgtC/SapB transporter	F6CNP3	Desku_2548	5.87904	6.28762	6.54137	6.00882	5.90433	5.56049	5.77231	5.99134	6.23496	5.84131	6.23459	6.13801	6.16417	5.69698	5.86632	5.48789	6.17238	6.70494	6.93582	6.00143	6.40995
	Proline--tRNA ligase	F6CNP5	proS	6.90214	7.47769	7.31207	7.4986	7.51183	7.49086	6.93629	7.04407	7.04104	6.11879	6.91147	7.37849	6.94517	7.10336	7.03355	7.22955	6.73237	7.17785	6.59315	6.72799	6.63441
	Ribosome-recycling factor	F6CNQ4	frr	7.90663	7.97643	8.15189	8.11227	8.29327	8.01326	8.14684	8.06502	7.93371	7.79589	8.40997	8.17458	7.93765	7.73681	8.13043	8.24878	8.24115	7.9602	7.63739	7.93476	7.98476
	Uridylate kinase	F6CNQ5	pyrH	7.29732	7.22966	7.48267	7.43011	7.53314	7.50052	6.83358	6.84371	6.7961	6.72049	6.91952	7.14373	6.76158	6.95026	6.81172	6.80894	6.68031	6.48151	6.77123	6.09491	6.76737
	Elongation factor Ts	F6CNQ6	tsf	8.72643	8.75865	9.04661	8.64314	8.76484	8.80983	8.56732	8.60777	8.61664	8.2742	8.7683	8.85055	8.65551	8.55754	8.51115	8.8596	8.6072	8.48669	8.52278	8.49714	8.59015
	30S ribosomal protein S2	F6CNQ7	rpsB	8.53691	8.70204	8.49493	8.71112	8.75417	8.71741	8.14768	8.0461	8.11876	8.30861	8.25225	8.18463	8.16717	8.41934	7.31517	7.34309	7.32288	8.11773	8.04277	8.16578	8.1343
	N(4)-bis(aminopropyl)spermidine synthase	F6CNQ8	bpsA	6.61809	6.6001	6.92804	6.74023	6.65692	6.54052	6.14152	6.49855	6.1791	5.56939	6.65484	6.60286	6.62872	6.66409	6.01938	6.56547	5.05119	5.86808	6.4998	6.00714	6.07056
	Glutamate synthase (NADPH)	F6CNR0	Desku_2565	8.07033	7.80691	7.84543	7.88821	7.98026	7.87639	8.09496	8.07998	7.91273	7.78556	8.34173	8.30183	8.33989	8.43395	8.33437	8.15857	8.30889	8.52477	8.51874	8.40963	8.40688
	Two component, sigma54 specific, transcriptional regulator, Fis family	F6CNR7	Desku_2572	6.92653	6.88735	7.21783	6.74263	6.63889	6.75404	6.53315	6.00376	6.65256	6.29034	6.51195	6.52256	6.53657	6.48019	5.38839	5.61455	6.7717	6.55029	6.51244	6.53297	6.44245
	GCN5-related N-acetyltransferase	F6CNR8	Desku_2573	6.69271	6.65732	7.26722	6.19482	6.37127	6.34549	6.94132	6.19734	6.93168	6.93804	6.70548	6.73345	6.69508	6.55404	5.61219	6.75287	5.60216	6.78247	6.71658	6.80285	6.88251
	DNA polymerase beta domain protein region	F6CNR9	Desku_2574	5.80542	6.1123	6.32133	6.18283	6.3411	6.32381	6.22684	6.67237	6.23873	5.78183	6.33762	6.20629	6.40834	5.81235	6.35378	5.81639	5.74293	6.55194	5.66251	5.95313	5.78588
	Carbonic anhydrase/acetyltransferase	F6CNS0	Desku_2575	7.14572	6.94169	6.74714	6.81722	6.72809	6.91344	6.09541	6.38196	5.76011	7.49729	6.91862	6.83042	6.96379	6.83528	6.64893	6.59919	6.39641	7.29493	7.19778	7.0111	7.11227
	Signal transduction histidine kinase regulating citrate/malate metabolism	F6CNS2	Desku_2577	7.80634	7.50561	7.69347	6.59875	7.40664	6.67026	7.73593	7.95029	8.01402	7.74601	7.99168	7.81954	8.02788	8.04902	7.82974	7.88141	8.01557	8.1778	8.30516	8.20192	8.22008
	Uncharacterized protein	F6CNS7	Desku_2582	7.13357	7.08899	7.38272	7.07496	7.18797	6.62052	7.10387	7.47592	7.29117	7.24726	7.1502	7.43348	7.25883	7.44334	7.01355	6.89495	7.10595	7.6277	7.52484	7.20374	7.39492
	S-adenosylmethionine synthase	F6CNT9	metK	7.71378	7.94275	7.90793	7.87357	7.72096	7.98236	7.68099	7.56123	7.55177	7.45125	7.66316	7.54936	7.58254	7.73363	7.39035	7.50085	7.42339	7.67707	7.61826	7.6746	7.53579
	Uncharacterized protein	F6CNU1	Desku_3360	6.66243	6.53254	6.54873	7.34305	6.60416	6.83524	5.65335	6.15335	6.44659	5.79053	7.0463	6.95881	5.42754	5.91699	6.33508	5.66953	6.39294	5.83092	6.05925	6.18983	6.11787
	Phosphoglucosamine mutase	F6CNU5	Desku_3364	7.12827	7.36894	6.85585	7.06629	6.98127	7.09153	7.01624	7.0593	7.29704	7.15561	7.34037	7.25513	7.37197	7.2656	7.49937	7.09614	7.47408	7.22227	7.18013	7.34252	7.2634
	UTP--glucose-1-phosphate uridylyltransferase	F6CNU9	Desku_3368	6.87641	7.01837	6.47069	6.7765	6.82867	6.9662	6.60966	6.0333	6.51979	6.85214	6.87608	7.01144	7.16711	7.61515	7.33582	7.0803	7.26788	7.39924	7.61237	7.31607	7.18421
	3-hydroxyacyl-[acyl-carrier-protein] dehydratase FabZ	F6CNV1	fabZ	6.84373	6.67366	6.78488	6.13899	6.14063	6.57128	6.14061	5.60232	6.30291	7.12343	7.19967	7.12821	7.27871	7.21309	6.70184	6.82421	7.25373	7.44999	7.12795	7.15903	7.26183
	Uncharacterized protein	F6CNV3	Desku_3372	7.51464	7.41737	7.64284	7.34988	7.48554	7.25861	7.62829	7.66	7.39155	7.70425	7.4733	7.25493	7.37696	7.41268	7.40465	7.27793	7.60359	7.14662	7.12251	6.93309	7.27068
	Copper amine oxidase-like domain-containing protein	F6CNV4	Desku_3373	7.82483	7.67949	7.7259	7.39041	7.42225	7.36605	7.9551	8.0141	8.0066	8.14968	7.33636	7.52194	7.37956	7.2953	7.31479	7.42175	7.27869	7.49339	7.09356	7.23522	7.46091
	Polysaccharide pyruvyl transferase CsaB	F6CNV5	Desku_3374	6.2432	6.08008	5.94847	6.10665	6.24115	5.65377	6.23049	7.05192	7.09255	6.26401	5.69809	5.91431	5.34389	5.8806	6.17162	5.74171	5.45886	6.17205	5.99099	5.82206	5.76648
	Uncharacterized protein	F6CNV6	Desku_3375	7.05687	6.9822	7.39787	7.35127	7.48424	7.03818	7.14789	6.92971	6.9762	7.45703	6.58323	7.09388	6.63555	6.90692	6.80039	6.46636	6.83824	6.84255	7.25171	6.93405	6.94472
	Uncharacterized protein	F6CNV8	Desku_3377	7.7837	7.81773	7.94516	7.52687	7.36222	7.41794	8.36607	8.41481	8.1209	7.45533	8.51573	8.32393	8.31517	8.14659	8.06755	8.40719	7.98795	8.30539	8.11344	8.13197	8.28072
	Ribonuclease VapC	F6CNW0	vapC	5.987	6.30679	6.23656	6.21399	6.4142	5.86847	6.72032	6.07436	6.26795	6.21704	5.64435	5.95857	5.97733	6.18341	5.92223	5.73417	5.67841	6.42128	6.1888	5.94938	6.19548
	Acriflavin resistance protein	F6CNW4	Desku_3383	5.43836	6.3872	6.07232	5.39215	6.55375	6.30003	5.64682	6.218	6.02848	5.74322	5.67282	6.21822	5.84369	5.98503	5.79765	5.42949	5.72513	5.99196	5.96711	5.9888	5.99486
	Transcriptional regulator, MarR family	F6CNW7	Desku_3386	6.09479	5.72454	5.9005	6.2395	6.03431	6.29647	5.71662	6.13413	6.30739	6.04629	5.7767	6.14369	6.04755	6.44492	6.23409	6.49146	6.031	6.03587	6.09396	5.84212	6.20775
	CopG-like domain-containing protein DNA-binding protein	F6CNW8	Desku_3387	6.15263	6.09035	6.18084	6.04477	5.44799	5.76005	6.33253	5.88297	5.96242	6.37918	6.35528	6.2418	6.37151	5.89697	5.83987	5.74192	6.07298	5.68182	5.91839	5.73234	5.85613
	Uncharacterized protein	F6CNX1	Desku_3390	6.38998	6.08551	6.22055	6.96575	6.66863	7.10418	5.7959	6.09596	6.06163	5.99894	5.89384	5.92613	5.84261	6.29614	5.89795	5.86903	5.75411	5.74787	6.22305	6.46721	5.83976
	Copper amine oxidase-like domain-containing protein	F6CNX8	Desku_3397	10.5968	10.4382	10.5504	10.2994	10.3169	10.2587	10.8344	10.6812	10.7049	10.8615	10.6485	10.4347	10.5426	10.3298	10.5183	10.2329	10.4873	10.2924	10.2728	10.2627	10.2379
	Glutamate synthase (NADPH)	F6CNY5	Desku_0187	7.3532	7.3073	6.75489	9.58818	9.50109	9.41587	6.94756	5.76739	6.72428	7.65941	6.69953	6.16044	6.12136	5.63028	7.04571	6.75834	7.32964	6.16029	6.64552	6.37289	6.1178
	FAD dependent oxidoreductase	F6CNY6	Desku_0188	7.67196	7.76508	7.61208	8.68857	8.70685	8.70785	8.0327	7.77104	7.87985	8.11274	7.63109	7.82091	7.92252	7.64591	8.29892	8.12143	8.1359	7.51194	8.02804	7.19888	7.92291
	Methyl-viologen-reducing hydrogenase delta subunit	F6CNY7	Desku_0189	6.36292	5.90461	5.59674	8.01355	8.20331	8.11029	6.08716	5.82547	6.1742	5.54618	6.08223	5.8501	5.93186	6.0518	6.33568	6.04834	5.59648	5.94958	6.00064	5.92903	6.25329
	Formate dehydrogenase	F6CNY8	Desku_0190	6.61967	5.70717	5.89043	8.73523	8.787	8.85136	5.18738	5.70891	4.89755	5.4643	5.51778	5.71763	5.15848	5.07328	5.77433	5.12067	5.15427	6.2029	4.91575	6.40951	5.02053
	Heterodisulfide reductase, C subunit	F6CNY9	Desku_0191	6.35307	6.2226	5.68106	8.05427	8.24859	8.21543	5.90442	6.29809	6.09534	5.94667	6.08744	6.0797	5.54931	6.01782	6.25529	5.77033	5.6383	5.94389	5.66926	5.82792	5.79899
	CoB--CoM heterodisulfide reductase	F6CNZ0	Desku_0192	6.30787	6.35773	5.66391	7.78946	8.20585	8.18738	5.28056	6.55143	5.79918	5.60345	5.12895	5.81556	6.19412	4.97672	5.81611	6.27398	5.55679	5.83909	5.12571	6.00644	5.1967
	Stage V sporulation protein T	F6CP00	Desku_0202	5.71257	6.06223	5.77848	6.16486	5.76563	5.81767	6.87009	6.6077	6.33913	6.58136	6.34733	6.56892	6.20782	6.27145	6.99496	7.72883	6.72717	7.4635	7.33234	7.60674	7.61062
	MazG family protein	F6CP01	Desku_0203	6.27673	5.65027	6.22733	7.30044	6.96955	7.00552	6.11888	6.44677	5.84579	6.89512	5.75826	6.0236	5.72772	5.83135	5.62921	5.77802	6.68435	6.01896	5.685	5.9333	5.85464
	Histone family protein DNA-binding protein	F6CP02	Desku_0204	8.71794	8.71442	8.91223	9.04076	9.07609	9.09416	9.05584	8.92067	8.85409	8.55253	8.69938	8.62154	8.70037	8.61077	8.78634	8.93501	8.78444	8.56325	8.52836	8.53911	8.51146
	RNA binding S1 domain protein	F6CP07	Desku_0209	7.46412	7.18548	7.62967	7.21267	7.3307	7.16047	7.20871	6.0417	7.28634	7.1249	6.89907	7.23264	7.06258	6.92403	6.60287	5.74843	6.77809	6.75277	6.79346	6.823	6.27753
	tRNA(Ile)-lysidine synthase	F6CP10	tilS	5.78522	6.28035	6.10844	5.84319	6.12388	6.17676	6.22349	6.09141	5.99905	5.9128	5.54937	6.19029	6.45952	6.14372	6.19862	6.00742	5.99325	6.10518	5.92833	5.73071	5.93656
	ATP-dependent zinc metalloprotease FtsH	F6CP11	ftsH	7.29699	7.19154	6.89101	7.40446	7.32387	7.38952	5.88276	6.99347	6.05548	6.65123	7.04669	7.38061	7.13114	7.04135	6.57282	5.61569	6.32611	6.29866	6.11548	6.5177	6.08993
	Nucleoside diphosphate kinase	F6CP12	ndk	7.91225	7.799	7.56241	8.10264	8.08888	8.31915	7.61588	7.27782	7.27635	7.4751	8.04614	7.98927	7.90243	7.85675	7.68463	7.62708	7.89408	7.73417	7.25428	7.58037	7.81873
	Thioesterase	F6CP13	Desku_0215	7.50687	7.3158	7.56265	7.59172	7.64542	7.24067	8.28981	8.69233	8.52418	7.94499	8.52288	8.4588	8.40895	8.14354	8.38755	8.26869	8.3387	8.18727	7.96126	8.13833	8.27814
	UPF0251 protein Desku_0217	F6CP15	Desku_0217	8.29126	8.05258	8.15803	8.22567	8.33363	8.34941	7.61616	7.90882	7.68601	7.89137	8.31631	8.52975	8.21077	8.57592	8.2318	8.31027	8.37758	8.22425	8.34766	8.27743	8.25633
	Dihydropteroate synthase	F6CP17	Desku_0219	7.5603	7.58359	7.21574	7.60487	7.69475	7.77254	7.27077	7.33039	7.17918	7.58945	7.51116	7.70009	7.74336	7.67753	7.5005	7.41707	7.55216	7.45879	7.50846	7.56352	7.42418
	7,8-dihydroneopterin aldolase	F6CP18	Desku_0220	6.26816	6.38302	6.41667	6.47188	6.55262	6.49107	6.41542	6.50361	6.452	6.3958	6.61574	6.52133	6.03708	6.8635	6.68085	6.41019	5.52455	6.51824	5.92004	6.39234	6.28243
	2-amino-4-hydroxy-6-hydroxymethyldihydropteridine pyrophosphokinase	F6CP19	Desku_0221	6.94726	6.77878	6.04414	6.48453	6.93733	6.89207	5.98735	6.15639	5.82902	6.69461	6.63706	5.9484	5.76408	6.09949	5.9692	5.8102	5.33458	6.51754	6.79898	6.69065	6.4956
	Uncharacterized protein	F6CP21	Desku_0223	7.12646	6.17315	7.23307	6.67377	5.64686	6.83278	7.31325	7.21173	7.2029	7.07708	7.28812	7.01199	6.93421	7.17281	7.4298	7.78985	7.20672	7.04096	7.34339	7.34524	7.34258
	Uncharacterized protein	F6CP24	Desku_0227	6.71157	6.90199	6.88129	7.1731	7.03185	6.95128	6.92372	7.01068	6.99123	6.90924	6.97664	7.01212	7.11803	6.95974	7.14669	7.37125	7.01372	6.89795	6.02477	6.82953	6.9007
	N-acetyl-gamma-glutamyl-phosphate reductase	F6CP36	argC	6.94503	7.1383	6.60521	7.25782	7.47106	7.23568	7.20648	6.02641	6.14654	5.82382	6.32732	6.82918	6.88848	6.85998	6.71769	6.57858	7.29059	6.30036	6.59402	6.12315	5.96856
	Arginine biosynthesis bifunctional protein ArgJ	F6CP37	argJ	7.81506	7.61074	7.85955	7.53005	8.03072	7.68992	7.86064	7.68728	7.88262	7.58164	8.0728	7.97905	7.81527	7.52492	7.85302	8.07203	7.64355	7.70259	7.79057	7.547	7.74481
	Acetylglutamate kinase	F6CP38	Desku_0347	5.76687	5.98523	5.94132	6.19485	6.33742	6.26399	6.07665	5.98441	6.1614	5.80652	5.74636	5.94943	5.70956	6.23571	5.54698	5.75141	6.17114	5.81807	6.04835	5.72882	6.28943
	Acetylornithine aminotransferase	F6CP39	argD	8.02906	7.681	7.92438	8.05339	8.16277	8.02894	8.00385	7.75447	7.84658	7.69445	7.78693	7.61613	7.71911	7.43827	7.6518	7.61508	7.75776	7.18335	7.35062	7.20257	7.69069
	Carbamoyl-phosphate synthase large chain	F6CP40	carB	6.15415	6.13773	5.99751	7.47113	8.03314	7.3544	6.03624	5.91815	5.79118	5.82088	6.1642	6.22199	6.12218	6.19849	6.32251	6.01368	6.34076	5.9307	5.96087	6.05245	6.0167
	Ornithine carbamoyltransferase	F6CP41	Desku_0350	7.51179	7.81881	7.68886	7.90218	8.00385	7.88969	7.57238	7.13941	7.25251	7.04556	7.53409	7.62219	7.39634	7.65443	7.5125	7.37842	7.72558	7.40281	7.37925	7.19053	7.41541
	Argininosuccinate synthase	F6CP43	argG	7.97904	8.00522	7.94798	8.15451	8.1521	8.14746	7.21413	7.50163	7.63462	7.33973	7.90772	7.87142	7.77194	7.85367	7.6457	7.75936	7.61947	7.56177	7.52013	7.5688	7.57805
	Uncharacterized protein	F6CP45	Desku_0354	6.71809	6.7228	6.5679	6.61334	6.59367	6.1625	6.74453	6.9789	6.88425	7.04603	7.32457	7.45562	6.95326	6.86538	6.70568	5.71617	6.55836	6.73261	6.79698	6.65298	6.9173
	Uncharacterized protein	F6CP46	Desku_0355	6.96062	7.03949	7.22105	7.09604	7.31561	7.06269	7.19901	7.45738	7.29303	7.02111	7.63809	7.64214	7.53444	7.39737	7.49456	7.28425	7.41764	7.81303	7.58927	7.53561	7.90195
	Phosphoenolpyruvate-protein phosphotransferase	F6CP52	Desku_0361	7.55817	7.74283	7.69328	7.82405	7.69183	7.63172	8.0613	7.72118	7.69933	7.89722	7.94564	7.66363	7.75196	7.79876	7.81208	7.50363	7.79401	7.93969	7.84212	7.87358	8.01296
	Uncharacterized protein	F6CP53	Desku_0362	7.10802	6.99966	7.41858	7.02198	7.41333	7.33353	6.33339	5.81352	6.70966	6.72541	6.69129	6.8106	6.75481	7.00758	6.57386	6.23202	7.03201	6.65157	6.62306	6.76563	6.71847
	Amino acid permease-associated region	F6CP55	Desku_0364	6.23513	5.87516	5.68346	6.12691	6.95389	7.25806	5.74793	6.16571	6.40337	5.44632	5.48939	6.08482	5.58467	6.12916	5.06692	5.70883	5.22363	6.51089	5.21927	5.83335	5.26259
	N-acetylmuramoyl-L-alanine amidase	F6CP57	Desku_0366	7.21002	7.35376	7.16891	6.44474	6.57697	6.91982	7.09875	7.58245	7.39157	7.08138	7.70862	7.55559	7.64908	7.18353	7.00629	7.02506	7.14239	7.3259	7.55513	7.30946	7.44584
	Glutamate racemase	F6CP58	murI	6.36559	6.13062	5.83775	6.46854	6.83144	6.54617	6.36034	5.39158	5.82691	5.75763	5.43906	6.25333	6.15038	5.98396	5.34611	6.10137	6.20968	6.25935	6.12961	5.89229	6.26399
	Ribonuclease PH	F6CP62	rph	6.70885	6.41966	5.37814	7.34274	7.54558	7.37676	5.94386	6.41903	5.84741	6.40592	6.51634	5.79076	6.49456	6.72504	6.49547	7.28643	6.94047	6.48098	6.67884	6.75564	6.22356
	Putative phosphate transport regulator	F6CP65	Desku_0374	6.58588	6.55619	6.51447	6.72425	7.26281	6.99356	6.3142	6.18313	6.36018	6.13181	6.55036	6.60701	6.66623	6.65341	5.86467	6.23219	5.63822	6.11747	6.37155	6.00926	6.08902
	Response regulator receiver protein	F6CP74	Desku_0383	7.37723	7.26567	7.42703	6.63732	6.69702	6.78445	5.63373	7.24127	5.67858	5.72033	7.12976	5.75339	7.40487	5.9692	7.20412	7.47378	7.07137	6.89575	6.98773	5.97166	6.94138
	Uncharacterized protein	F6CP77	Desku_0386	8.15966	8.34643	8.34449	7.9243	7.97289	8.09833	8.39498	8.19929	8.25689	8.2863	8.20994	8.31479	8.22608	8.12904	8.30662	8.56514	8.12888	8.37811	8.49769	8.438	8.50947
	Thymidylate synthase	F6CP78	Desku_0387	7.00182	7.13236	7.30266	7.52644	7.5108	7.72376	6.91034	5.70489	7.03109	6.37372	6.96521	7.24309	6.88932	7.07929	7.10147	7.49175	7.14684	7.13248	6.9505	7.12199	7.07346
	Trigger factor	F6CP83	tig	8.08117	8.25154	8.13219	8.7033	8.69049	8.75521	7.823	7.61983	7.84162	7.91333	7.96385	7.82861	7.82285	7.81218	8.25542	8.18859	8.17716	7.93501	7.50563	7.65935	7.72828
	ATP-dependent Clp protease proteolytic subunit	F6CP84	clpP	7.55703	7.84313	7.90009	8.08091	8.07983	8.11374	7.67437	7.67809	7.73979	8.05216	8.13011	8.31783	8.02094	8.08881	7.91561	8.28621	8.1209	8.08239	8.06153	8.06175	7.97931
	ATP-dependent Clp protease ATP-binding subunit ClpX	F6CP85	clpX	7.92033	8.07339	7.84135	8.20847	8.09663	8.1185	7.07857	6.75742	6.99374	7.667	6.46839	6.79466	6.84554	6.84268	6.4375	6.04501	6.3137	6.60606	6.5104	6.33179	6.62744
	Lon protease	F6CP87	lon	7.59599	7.63827	7.69941	8.55743	8.52187	8.34969	6.60964	7.19725	6.73052	6.99088	6.81798	6.50237	6.92572	6.98012	7.28106	6.97899	7.15643	6.08767	6.54797	6.47692	6.58285
	ABC-type nitrate/sulfonate/taurine/bicarbonate transport systems, periplasmic component	F6CP89	Desku_0402	6.10844	6.40027	5.94228	6.40505	6.28406	5.82168	6.28421	6.08186	5.58505	5.79782	6.34579	5.81883	5.70573	6.31495	6.32298	6.35784	6.54797	5.89009	5.77919	6.43494	6.22749
	Valine--tRNA ligase	F6CP90	valS	8.03363	7.98533	8.16864	8.69645	8.73119	8.73941	7.4794	8.01982	7.77894	7.58872	7.93895	7.55146	7.86977	8.23616	8.15842	7.93307	8.02999	7.97976	8.21688	8.03842	7.93301
	Maf-like protein Desku_0410	F6CP97	Desku_0410	5.89227	6.01899	6.78243	6.036	5.78075	5.92839	5.94312	6.11622	5.79954	6.04205	6.03378	5.78115	6.05626	6.05034	5.84643	6.06296	5.92115	6.10542	5.90822	6.55563	5.8827
	DNA repair protein RadC	F6CP98	Desku_0411	6.31667	5.87664	6.33598	5.70499	6.4405	6.18727	6.30255	6.2169	5.91847	6.43467	6.04309	5.97741	5.99701	5.94738	5.38842	5.92762	5.73305	6.0184	5.88654	5.43772	5.48587
	Cell shape determining protein, MreB/Mrl family	F6CP99	Desku_0412	7.34893	7.57132	7.59055	7.75032	7.9157	7.56205	7.41076	7.40207	7.30914	7.40826	7.62775	7.70738	7.53512	7.73742	6.25664	5.78669	5.39565	7.36427	7.51672	7.42438	7.52581
	Response regulator receiver protein	F6CPA0	Desku_0576	6.57818	6.3937	6.70969	6.37278	6.36659	6.43932	6.73791	6.7519	6.09333	6.72383	6.74939	6.84402	6.68404	6.56741	6.46662	6.47747	6.30425	6.95908	6.67785	6.83583	6.89231
	ADP-ribosyl-(Dinitrogen reductase) hydrolase	F6CPA2	Desku_0578	6.3548	6.2274	5.98316	6.31956	5.42952	6.02115	6.27962	6.387	6.09005	6.54512	6.29662	6.24378	6.19304	6.8566	6.65315	6.24851	6.90704	6.70795	6.90719	6.89056	6.73285
	TRAP dicarboxylate transporter, DctP subunit	F6CPA6	Desku_0583	5.82105	5.89541	5.76137	6.86907	6.72998	6.34488	5.64695	5.94964	5.89011	5.89817	5.72935	5.56344	6.29365	5.69117	6.48633	6.20098	6.945	5.63033	6.27733	6.36046	5.81297
	4Fe-4S ferredoxin iron-sulfur binding domain-containing protein	F6CPB2	Desku_0589	6.7165	5.97386	6.11899	6.37538	6.15648	6.08988	6.04434	5.85115	6.00857	5.93505	6.93311	6.5669	7.09342	6.29352	6.05044	6.08547	6.29658	6.66908	6.6112	6.56671	6.74909
	DNA polymerase	F6CPB6	Desku_0593	6.33532	6.16037	5.61965	6.08967	6.80098	6.63235	6.36116	5.88908	5.65122	5.57293	6.04926	6.49994	5.69388	6.20004	6.39747	5.77793	6.30279	5.95102	6.15457	6.14836	5.81759
	Carboxyl-terminal protease	F6CPB7	Desku_0594	7.31585	5.54142	7.33143	6.37769	6.48055	6.39242	7.31406	7.16853	6.70375	7.10295	5.82711	6.10374	5.64675	6.60556	6.46147	6.51652	6.30281	6.43626	5.91838	5.64834	6.21127
	SEC-C motif domain protein	F6CPB8	Desku_0595	5.82483	6.6714	5.52193	6.84634	6.83927	6.52438	6.37375	5.5774	5.85705	5.6012	5.91538	6.32163	6.02116	5.95014	5.86845	5.40423	6.04346	5.68104	5.83091	5.82037	6.08086
	Metal dependent phosphohydrolase with GAF sensor	F6CPC1	Desku_0598	6.28369	5.73057	5.83403	5.85741	7.08497	6.3248	5.56917	6.00794	5.83312	5.90445	5.41861	6.5054	5.82083	6.04143	5.666	5.97376	5.81831	5.93889	5.87767	5.87617	6.21084
	Uncharacterized protein	F6CPC2	Desku_0601	6.73969	6.94371	6.9768	6.39872	6.5104	6.28067	6.653	6.63683	6.73304	6.60641	6.79849	6.80996	6.89288	6.72778	6.4374	6.28756	6.63524	6.92038	7.07376	6.87964	5.87515
	Uncharacterized protein	F6CPC3	Desku_0602	7.11611	7.19866	6.91932	6.8333	6.65831	6.72389	7.52538	7.60231	7.89855	7.29798	7.3517	7.35168	7.43527	7.41312	6.78092	6.966	7.00971	7.35351	7.20121	7.03894	6.7118
	CRISPR-associated regulatory protein, DevR family	F6CPC4	Desku_0603	7.7246	7.87033	7.56196	7.54268	7.44629	7.50398	7.53348	7.25861	7.70988	7.82688	7.49693	7.57302	7.55119	7.53479	7.85451	7.54995	7.92678	7.52177	7.43404	7.27704	7.46935
	CRISPR-associated helicase Cas3	F6CPC6	Desku_0605	7.09816	7.03218	6.96235	6.97633	7.12483	7.02971	7.32742	6.98988	7.18395	6.69308	6.90753	6.8738	6.75256	7.08253	7.15161	6.84512	7.05793	6.85961	6.98407	6.98301	6.79755
	Transcriptional regulator, IclR family	F6CPD1	Desku_0610	6.88771	6.85139	6.80387	6.85729	6.91792	6.91522	6.77759	5.45425	6.69129	6.79621	6.8324	7.0214	6.82267	7.17289	6.76168	7.17522	6.74286	6.67553	7.11574	6.76796	6.85474
	4Fe-4S ferredoxin iron-sulfur binding domain-containing protein	F6CPD2	Desku_0612	6.22387	6.53302	6.24919	6.10047	6.47519	6.11717	5.74833	6.41338	6.75036	7.07504	7.20828	7.26048	6.69837	6.93085	5.88234	6.90532	7.39665	7.16008	7.13928	7.02407	7.24304
	Uncharacterized protein	F6CPD3	Desku_0613	5.83474	6.01414	6.68337	6.3761	6.62816	6.49287	6.36461	6.89461	6.90813	7.03523	5.692	6.30981	6.79292	7.03934	6.86116	6.74285	6.884	6.91035	6.97425	6.82497	6.95137
	2-oxopent-4-enoate hydratase	F6CPD5	Desku_0615	6.04854	5.83422	6.32303	6.18407	6.1378	6.27224	6.35422	6.52827	6.21036	6.29811	6.42974	6.35168	6.2804	6.33658	6.35353	6.40224	6.30005	6.38568	6.09503	6.44228	6.01212
	Alcohol dehydrogenase	F6CPD9	Desku_0619	6.64592	6.59891	6.98018	6.93459	7.12779	6.98443	6.83415	6.68203	6.47489	6.84433	6.74317	6.80415	6.90523	6.74933	7.00996	6.88979	6.73128	6.79371	7.04395	6.70339	6.84523
	SpoIID/LytB domain protein	F6CPE9	Desku_0670	7.85323	7.36897	7.5144	7.40437	7.53184	7.19114	7.97789	7.91732	7.65581	7.5704	7.89224	7.7345	7.69418	7.25249	7.6121	7.49431	7.56201	7.04774	7.2989	7.52831	7.48457
	Preprotein translocase, YajC subunit	F6CPF2	Desku_0673	7.55786	7.49086	7.60942	7.61496	7.75784	7.77161	7.7324	7.76537	7.67492	7.8218	7.59449	8.21646	8.05622	8.1066	7.82324	7.37978	7.82474	7.9488	7.71339	7.93448	7.77749
	Protein translocase subunit SecD	F6CPF4	secD	7.51688	7.49669	6.88195	8.07544	7.98224	8.0128	6.81892	6.51945	6.6397	5.75069	6.88744	6.64579	6.57875	6.71957	6.67273	6.93527	6.80112	6.64916	6.04774	5.85101	6.28051
	Protein-export membrane protein SecF	F6CPF5	secF	7.77109	7.30188	7.87944	7.65984	7.67754	7.65605	7.00642	7.22422	7.22945	7.307	7.45602	7.56691	7.26188	7.20669	7.25773	7.38575	6.93232	7.0735	7.24057	7.36873	7.1088
	Citrate transporter	F6CPG2	Desku_0683	7.73612	7.95288	6.98223	5.87973	5.82977	5.80452	5.83574	6.40249	6.52785	7.33558	5.95263	6.18489	5.71573	6.03694	6.04964	5.87818	5.81751	6.02338	5.89648	5.87825	5.75598
	Carbonate dehydratase	F6CPG3	Desku_0684	7.74228	7.15223	7.18458	6.97894	6.34153	6.17301	6.40109	7.26487	6.79378	6.66225	6.59582	6.78816	6.56302	6.59501	7.63747	7.49855	7.47787	7.28087	7.77188	7.42867	6.89082
	Sodium/sulphate symporter	F6CPG4	Desku_0685	8.23292	8.26888	7.89816	7.3857	7.33469	7.72463	6.37829	6.8691	7.00074	8.17615	6.23287	6.40584	6.31148	6.1962	7.52291	7.22968	7.27328	6.29647	6.12519	6.29458	6.16459
	ATP-dependent helicase/deoxyribonuclease subunit B	F6CPG5	Desku_0686	5.9416	6.01584	6.04999	6.28269	6.82818	6.89927	6.18786	5.89751	5.89473	6.02243	6.12145	6.53035	6.35649	6.3058	6.64615	5.82834	6.35953	6.28789	6.49093	6.17932	5.89116
	ATP-dependent helicase/nuclease subunit A	F6CPG6	addA	6.92444	6.71212	7.26413	7.26802	6.83072	6.84193	6.43086	6.83394	6.67726	6.71278	5.81126	6.62144	6.0297	6.60479	6.13988	5.85428	6.66573	5.75439	6.45307	6.40336	5.99429
	SMC domain protein	F6CPG8	Desku_0689	7.60735	7.52581	7.85967	7.97084	7.82134	7.96857	7.15323	7.69672	7.68122	7.71545	7.32021	7.43217	7.38878	7.58061	7.00992	6.9329	7.23134	7.6374	7.53862	7.28411	7.11374
	Cobalamin (Vitamin B12) biosynthesis CbiM protein	F6CPH0	Desku_0691	5.93669	6.30214	6.44344	6.9162	7.17298	7.21848	7.00817	6.13647	6.10676	7.72779	5.9836	6.10446	6.55596	5.85444	7.39952	7.12685	7.3647	6.34892	5.4898	5.91568	5.88924
	Uncharacterized protein	F6CPH5	Desku_0697	7.08106	7.17216	6.65452	7.26021	6.7776	6.72598	6.76862	7.12359	7.68002	7.28364	7.55072	7.07958	7.51432	7.37504	7.28092	7.13242	7.34445	7.36801	7.56828	7.39973	7.46688
	HEPN domain protein	F6CPH8	Desku_0700	6.74232	7.11334	6.60141	6.65993	7.10548	6.9059	7.24329	5.99874	6.99894	6.04868	6.74765	7.42162	7.39104	7.43664	7.13833	7.44714	7.06692	7.26734	5.489	7.42767	6.5153
	Uncharacterized protein	F6CPI1	Desku_0703	5.96666	6.23924	6.27653	6.44417	6.38546	6.63724	6.53071	6.62797	5.93658	6.24027	7.04084	7.35463	6.84095	6.76506	6.19404	6.8958	5.93307	6.96795	5.83992	6.98518	6.84932
	Zn-dependent hydrolase	F6CPI2	Desku_0704	8.32611	8.26126	8.11691	8.52521	8.16008	8.17606	8.42865	8.33429	7.96793	8.21344	7.64795	7.5226	7.79025	7.67318	5.64048	5.93528	5.99198	7.54954	7.74782	8.05553	7.62997
	Endoribonuclease L-PSP	F6CPI5	Desku_0707	7.45257	7.59334	7.8186	7.74596	7.62529	7.56854	7.7887	7.8955	7.78656	7.81968	7.80023	7.80611	7.91713	7.68041	7.62969	7.72433	7.18101	7.61813	7.34633	7.42692	7.38952
	Copper amine oxidase-like domain-containing protein	F6CPI6	Desku_0848	6.84194	6.77391	6.51739	6.54557	6.65649	6.79125	6.81666	6.17388	6.93658	6.86748	6.76006	6.68154	6.33668	5.91259	7.00621	5.93553	6.88641	5.79147	6.61394	6.84622	7.02477
	Copper amine oxidase-like domain-containing protein	F6CPK2	Desku_0864	7.74611	7.64152	7.83408	7.79872	7.94497	7.87612	8.13389	7.95036	7.99829	7.8471	8.33224	7.99904	8.04984	7.9505	8.28849	8.13991	8.22094	7.94984	7.93675	8.04945	8.07173
	Type II site-specific deoxyribonuclease	F6CPM0	Desku_0883	7.07299	7.24944	7.47341	7.19634	7.24633	7.31528	7.28872	7.29743	6.88308	7.01106	7.13117	7.2615	7.12153	7.08365	6.97148	7.46535	6.61965	7.00685	7.18506	6.99308	7.02682
	Uncharacterized protein	F6CPM1	Desku_0884	6.41219	6.04254	6.58311	7.48128	7.22037	7.23621	5.92462	6.31175	6.20236	6.98332	5.89623	5.86598	5.85014	5.95569	5.67675	5.93447	6.20404	5.79075	6.25833	5.92091	5.75857
	Uncharacterized protein	F6CPM5	Desku_0888	7.17423	7.60555	7.40678	6.65927	6.84995	5.71041	7.1352	6.05762	7.11227	6.09863	7.06423	6.45165	6.91065	7.16501	7.03766	7.75109	7.54723	6.82995	6.91113	6.32261	6.64833
	Transcriptional regulator, XRE family	F6CPQ1	Desku_1056	6.19693	6.2712	5.85372	6.70213	6.99897	5.96855	5.97873	6.11715	6.36878	5.78697	5.80174	6.38844	5.94701	6.06974	6.61837	6.82739	6.68583	6.01824	6.30444	5.74527	6.56768
	Xylose isomerase domain-containing protein TIM barrel	F6CPR0	Desku_1065	6.42109	6.3362	6.45005	6.91691	6.53607	6.51951	6.29907	6.15184	5.96175	5.39458	6.61563	6.8109	6.66267	6.86558	5.78213	5.56966	5.9315	6.73665	6.90059	7.03695	6.8585
	Uncharacterized protein	F6CPR1	Desku_1066	5.97941	5.78416	5.56632	6.1618	5.75959	5.66447	6.42721	6.5903	6.80137	7.17082	7.49651	7.47531	7.14783	7.47946	8.43468	8.46733	8.1939	8.53335	8.08052	8.50948	8.83918
	Polyamine aminopropyltransferase	F6CPR3	speE	7.81688	7.76042	7.97598	8.01292	8.13897	8.07247	7.61654	7.45488	7.54938	6.9062	7.9155	7.99239	7.89708	7.84154	7.80724	7.65387	7.38851	8.06536	7.92786	7.78969	8.08311
	Endopeptidase La	F6CPR5	Desku_1070	7.132	7.28357	7.11554	7.63398	7.80741	7.46932	7.33624	6.735	6.91268	7.18971	7.54	7.47745	7.44472	7.34116	7.67807	7.00898	7.41967	7.22032	7.20175	7.10836	7.1865
	LexA repressor	F6CPT0	lexA	7.68856	7.71299	7.57123	7.5561	7.69405	7.84981	7.49025	7.81237	7.49445	7.72134	7.817	7.82105	7.44934	7.46063	7.20352	7.42898	7.18341	7.61102	7.53389	7.59652	7.701
	PAS modulated sigma54 specific transcriptional regulator, Fis family	F6CPT1	Desku_1357	7.2693	7.05801	5.93871	6.41095	6.70622	6.52802	6.10165	5.98742	5.81532	6.30929	6.42588	6.88171	6.6137	6.7241	6.37436	6.165	6.63321	6.19717	6.10558	6.25049	6.40144
	Hydro-lyase, Fe-S type, tartrate/fumarate subfamily, alpha subunit	F6CPT2	Desku_1358	7.65474	7.61666	7.57376	7.18794	7.23155	7.425	6.90013	7.37731	7.44632	7.2349	7.37049	7.50987	7.57053	7.43391	7.7108	7.73451	7.66765	7.25964	7.43819	7.31511	7.44562
	Hydro-lyase, Fe-S type, tartrate/fumarate subfamily, beta subunit	F6CPT3	Desku_1359	7.67431	7.6963	7.84528	7.3349	7.62588	7.73317	7.65243	7.68664	7.40324	7.81344	7.7153	7.74077	7.75962	7.56116	7.93512	7.66878	7.99717	7.62569	7.54516	7.42048	7.59721
	Succinate--CoA ligase [ADP-forming] subunit beta	F6CPT4	sucC	8.06311	8.17932	8.31048	8.28903	8.35399	8.41726	8.29462	8.20599	8.08782	7.93336	8.23348	7.98316	8.12431	8.07438	8.65431	8.47371	8.7751	7.867	7.89395	7.77311	7.90989
	Succinate--CoA ligase [ADP-forming] subunit alpha	F6CPT5	sucD	8.16684	8.21243	8.25365	7.68397	7.82906	7.99293	8.02036	8.24802	8.16233	8.11324	8.17629	8.25559	8.39737	8.24564	8.25959	8.1858	8.45855	8.09878	8.21964	8.17803	8.22401
	Methylmalonyl-CoA mutase, large subunit	F6CPT6	Desku_1362	7.73386	7.96369	7.77675	7.3217	7.50684	7.61623	7.85005	7.87031	7.67985	8.03898	7.89312	8.00724	7.7923	7.73412	7.96909	8.17149	8.03838	7.47458	7.6106	7.82647	7.79154
	Methylmalonyl-CoA mutase domain protein	F6CPT7	Desku_1363	6.83553	6.8697	7.19879	7.07584	7.24736	7.29837	7.43859	7.25205	7.45214	6.98612	7.63163	7.57273	7.50636	7.28673	7.65284	7.45646	7.64079	7.43197	6.8711	7.24944	7.38084
	Methylmalonyl-CoA epimerase	F6CPT8	Desku_1364	6.77164	7.12911	7.24197	7.30634	7.00898	7.28981	6.96943	6.60831	6.78252	6.69352	7.34132	7.67288	7.56065	7.48938	7.97103	8.21264	7.81082	7.25356	7.04092	7.09545	7.36209
	Propionyl-CoA carboxylase	F6CPT9	Desku_1365	8.24433	8.41877	8.1833	8.33582	8.12434	8.38079	8.17716	8.02465	8.18432	8.34236	8.18724	8.48495	8.27791	8.17713	8.1745	8.42195	8.36449	8.03635	8.1487	8.00234	8.12908
	Malate dehydrogenase	F6CPU2	mdh	8.41532	8.7182	8.49409	8.3523	8.43619	8.60626	8.58118	8.51581	8.65002	8.67797	8.47939	8.47955	8.35987	8.55022	8.85449	8.65841	8.87721	8.33895	8.39046	8.3362	8.4863
	Pyruvate carboxylase	F6CPU3	Desku_1369	7.95147	8.16634	8.04712	7.87388	7.95162	8.04953	8.00406	7.84019	7.96423	8.17362	7.98712	7.94273	7.84026	7.85241	8.20973	8.23472	8.19893	7.49669	7.66017	7.78453	7.74635
	Phosphate binding protein	F6CPU4	Desku_1370	7.20077	7.10023	6.82337	7.22766	7.26701	7.35864	6.79738	6.4204	6.58172	6.73882	7.12281	6.67311	7.12123	7.20322	7.3376	7.43302	7.24027	7.11531	7.49907	7.33692	7.00911
	Glycine betaine/L-proline ABC transporter, ATPase subunit	F6CPV1	Desku_1377	6.2786	6.41482	6.11849	6.50767	6.52582	6.48343	6.18659	6.12844	5.92145	6.23692	5.83238	6.00144	6.03505	5.859	5.67782	6.03404	5.63855	6.44627	5.92248	5.74823	6.10737
	ABC-type glycine betaine transport, periplasmic subunit	F6CPV3	Desku_1379	8.11893	8.19934	8.21627	7.94678	8.02044	7.9009	8.65977	8.47554	8.62971	8.65894	8.57632	8.33574	8.57781	8.69264	8.424	8.54097	8.44378	8.54718	8.57068	8.62552	8.51811
	TrkA-C domain protein	F6CPV5	Desku_1381	6.95236	6.95984	6.93842	6.76471	7.00191	6.14411	7.10493	6.50102	6.6893	6.93603	5.94061	6.11114	5.85923	6.76488	6.75244	6.91	6.89058	6.95789	7.00758	6.94519	6.82096
	Uncharacterized protein	F6CPV8	Desku_1384	6.34343	6.24438	5.83433	5.81878	5.81922	6.25122	6.31475	6.74577	5.86349	5.80739	6.77355	6.65299	7.0875	7.10537	6.3127	5.97216	5.95712	6.71535	6.68531	6.48421	6.66388
	Late competence development protein ComFB	F6CPW3	Desku_1389	7.03798	6.85851	7.1173	6.91745	6.59759	6.55583	7.6405	7.24214	7.37495	7.17938	6.97846	7.38187	7.25479	7.10068	6.87135	7.21977	6.98147	6.98125	6.92385	7.06153	6.96465
	Uncharacterized protein	F6CPW4	Desku_1390	7.1422	7.22256	7.33191	7.32131	7.51053	7.4911	7.3855	7.71122	7.45876	7.20772	7.85388	7.83722	7.96565	7.80025	7.88967	8.20868	8.01753	8.07522	7.90946	7.94895	7.86448
	ATP-dependent 6-phosphofructokinase	F6CPW5	pfkA	8.17525	8.28035	8.02942	8.13226	8.16935	7.98691	8.27983	8.19047	8.22637	8.38245	8.21561	8.2316	8.32037	8.29495	8.12267	8.30869	8.18642	8.34467	8.28623	8.36942	8.17073
	UPF0182 protein Desku_1394	F6CPW8	Desku_1394	7.35077	7.3852	7.33736	7.48746	7.54883	7.46715	6.86889	7.0613	7.07416	7.01637	7.06513	7.10711	7.13363	7.31076	7.56392	7.69159	7.25105	7.34984	7.34019	7.16973	7.23596
	Uncharacterized protein	F6CPX0	Desku_1396	7.78557	7.82206	7.92083	7.87288	7.73863	7.84936	7.91237	7.7503	7.89665	7.597	8.11869	8.10281	8.1898	7.95394	8.07878	8.01916	8.06822	8.07762	8.02747	8.00445	8.00847
	Chaperone protein DnaJ	F6CPX3	dnaJ	5.83948	6.14212	5.76729	6.15545	6.30466	6.39971	5.88403	6.38289	6.07956	5.92726	5.97562	6.36297	6.20769	6.48064	6.03346	6.12227	6.07547	5.94944	6.00409	5.59063	6.12359
	Chaperone protein DnaK	F6CPX4	dnaK	8.07434	8.21048	8.13862	8.40024	8.34694	8.36356	7.74745	7.66653	7.93733	7.94738	8.20071	8.24939	7.99401	8.06438	8.29612	8.38741	8.13363	7.99745	8.07383	8.09103	8.02202
	Protein GrpE	F6CPX5	grpE	5.80611	5.77586	6.0016	6.71063	6.26649	6.12993	6.55214	5.78095	6.03168	5.85842	6.03093	6.18358	5.90416	5.96696	6.19571	5.46518	6.30552	6.02396	5.9408	5.66323	5.67514
	Chaperonin Cpn60/TCP-1	F6CPX6	Desku_2662	6.48866	5.75349	6.79174	6.92913	6.6725	6.81089	5.91601	6.52145	6.84089	6.20351	6.94647	6.98888	5.73417	6.53926	6.69616	6.97076	6.86699	6.79743	6.6431	6.89136	6.71128
	30S ribosomal protein S20	F6CPY5	rpsT	5.50286	5.86088	5.80908	7.71978	7.74113	7.70563	6.21786	5.84005	6.09471	5.83789	5.81021	5.74754	5.78509	5.57202	5.82037	5.31171	5.5065	6.32726	5.6539	6.05649	6.04068
	Uncharacterized protein	F6CPY7	Desku_2673	7.61433	7.45787	7.62097	7.28892	7.21181	6.8574	7.96586	8.17849	8.13149	7.87381	7.89803	7.79744	8.05549	7.76559	7.57198	7.2211	7.57641	7.78796	7.75044	7.61183	7.74089
	MOSC domain containing protein	F6CPY9	Desku_2675	7.16741	7.27175	7.59759	6.53601	7.19162	6.75735	7.30231	7.2395	7.02177	6.92742	7.46244	7.67226	7.4452	7.18729	6.79438	6.95106	6.19061	7.40088	7.30786	7.2973	7.17099
	Cyclic pyranopterin monophosphate synthase	F6CPZ0	moaC	6.42259	6.79231	6.75338	7.38805	7.33939	7.27363	6.0954	6.29214	6.05174	5.91874	6.70302	6.58627	6.54969	6.86137	6.81432	6.92301	6.76742	5.76966	5.89171	6.92016	6.00714
	Extracellular ligand-binding receptor	F6CQ03	Desku_2689	7.97953	7.93057	7.88726	7.82564	7.77611	7.99282	7.63291	7.80621	7.78259	7.55283	7.73994	7.98511	7.78973	7.8092	7.78267	8.00281	7.73908	7.65935	7.51447	7.6539	7.59249
	UPF0237 protein Desku_2690	F6CQ04	Desku_2690	6.62931	5.84663	7.02144	7.52381	7.5566	7.24954	6.26145	6.83579	6.99635	5.82038	7.15661	7.09621	7.24576	6.48824	6.65573	6.60216	6.6739	6.84371	7.01791	6.26349	6.60027
	UPF0210 protein Desku_2691	F6CQ05	Desku_2691	6.91361	7.48275	6.99478	7.43183	7.64971	7.19415	6.40285	6.27849	5.88338	6.58364	6.34774	6.33899	6.04206	6.63716	6.54311	6.60487	6.51398	5.95605	6.13897	6.29774	6.26937
	Peptidase S8 and S53 subtilisin kexin sedolisin	F6CQ14	Desku_3407	8.13335	7.83729	8.28621	7.71817	7.93342	7.89343	8.39442	8.30597	8.42277	8.08799	8.38716	8.20537	8.28414	7.91425	8.202	8.13293	8.08785	8.14485	8.14154	8.15509	8.17958
	Ribonuclease VapC	F6CQ16	vapC	6.23593	6.38776	6.54179	6.56543	6.58868	6.53038	6.19593	6.52025	6.47924	6.30499	6.16832	6.34042	6.29283	6.23505	6.25334	6.41265	6.05622	6.11116	6.13301	6.25855	6.10704
	Transcriptional regulator, AbrB family	F6CQ19	Desku_3412	6.04775	6.50915	6.08785	5.95641	6.064	5.94129	6.21085	6.74287	6.54776	6.25483	6.948	6.83146	6.65167	6.55901	6.32139	6.57874	6.43082	6.92074	6.73803	6.64307	7.10517
	S-layer domain-containing protein	F6CQ21	Desku_3414	7.96098	7.52081	8.04372	7.70749	7.91789	7.66597	8.4135	8.19665	8.08721	8.04805	8.05312	7.75325	8.09954	7.80309	8.42612	8.14504	8.26996	7.8386	8.00415	7.84605	7.79982
	Cell shape determining protein, MreB/Mrl family	F6CQ24	Desku_3417	6.87972	5.89008	6.64114	7.20017	7.45785	7.05042	5.77386	6.54937	6.09404	5.7187	6.19501	6.19054	6.37435	6.22691	5.4691	5.72027	5.80456	5.63875	6.36018	6.13194	5.9975
	Sporulation transcriptional regulator SpoIIID	F6CQ25	Desku_3418	6.04349	5.54562	6.34761	5.75603	5.23123	5.43189	6.09838	6.41687	6.09559	6.2637	5.69293	5.69022	6.02102	5.98183	5.85477	5.52245	5.60106	6.03365	6.44548	7.05092	7.35342
	ATP synthase epsilon chain	F6CQ28	atpC	8.61783	8.57321	8.91139	8.29066	8.23213	8.29914	8.68639	9.04595	8.99639	8.53139	8.82849	8.81931	8.89842	8.64582	8.64422	8.54028	8.50603	8.68961	8.64142	8.51168	8.69334
	ATP synthase subunit beta	F6CQ29	atpD	9.31269	9.42917	9.34969	9.02547	9.17676	9.12824	9.25857	9.14535	9.27031	9.16702	9.19232	9.07379	9.08073	9.0445	9.35299	9.37173	9.30666	8.90681	8.94545	8.99168	9.03985
	ATP synthase gamma chain	F6CQ30	atpG	8.66109	8.75047	8.22207	8.40387	8.5102	8.59755	8.4847	8.30501	8.34817	8.71696	8.24724	8.34879	8.39679	8.50877	8.57306	8.41509	8.80229	8.20488	8.12587	8.23639	8.20908
	ATP synthase subunit alpha	F6CQ31	atpA	9.53517	9.57245	9.46018	9.3248	9.32962	9.27084	9.42428	9.37499	9.41348	9.52827	9.30393	9.5581	9.34441	9.2625	9.3894	9.5539	9.45312	9.35712	9.19349	9.30668	9.29449
	ATP synthase subunit delta	F6CQ32	atpH	9.14675	8.86351	9.02768	8.59972	8.6647	8.58807	9.24512	9.25979	9.22531	9.12882	9.00672	8.90003	9.01611	8.5219	8.97862	8.73446	8.97082	8.80002	8.86254	8.98746	8.79907
	ATP synthase subunit b	F6CQ33	atpF	8.58847	8.55454	8.59435	8.5122	8.62779	8.64882	8.73573	8.63663	8.66892	8.76521	8.38083	8.38017	8.53802	8.58398	9.03563	9.25556	8.93907	8.40899	8.49393	8.50866	8.52901
	ATP synthase subunit c	F6CQ34	atpE	6.61813	7.01532	7.27582	7.35649	7.21982	7.27807	7.50939	7.71826	7.78433	7.55624	7.31258	5.92979	7.46556	6.01852	7.28407	6.66969	7.28903	7.526	7.49021	7.41204	7.53061
	ATP synthase subunit a	F6CQ35	atpB	6.17052	6.25994	6.79143	6.90225	6.95392	6.88194	6.30448	6.56867	6.00823	7.45599	6.80304	6.68752	6.58204	6.54396	6.65879	7.70272	6.77649	6.81111	6.79878	6.55045	6.64218
	Uncharacterized protein	F6CQ39	Desku_3432	6.14447	6.04466	6.06414	6.41015	6.53935	6.57524	6.26828	6.44255	5.82817	5.99777	6.23667	5.97654	5.81869	5.75133	5.61568	6.05579	5.86201	6.11095	6.07676	6.08309	6.17555
	Serine hydroxymethyltransferase	F6CQ44	glyA	6.72925	6.50542	7.62036	7.86498	7.91436	7.76783	5.87108	6.67842	6.87885	6.30944	6.72103	6.6592	6.81506	6.8908	6.42563	6.42416	6.51105	6.73309	6.15854	6.71225	6.08468
	Sugar-phosphate isomerase, RpiB/LacA/LacB family	F6CQ45	Desku_3439	7.10792	7.24593	7.45589	7.66371	7.36142	7.62223	5.87636	6.99545	7.10219	6.93769	6.25789	6.61901	6.54305	7.2701	7.05007	7.51656	6.9364	7.16758	6.01019	5.95814	7.29217
	Polyamine-transporting ATPase	F6CQ52	Desku_3446	6.41261	6.46797	6.67309	7.32129	6.72698	7.08365	6.00223	5.96044	7.03258	6.16547	5.75652	5.96386	5.7967	6.01562	5.7136	5.90814	5.99299	5.78936	6.07136	5.79606	6.67682
	ABC-type metal ion transporter, periplasmic subunit	F6CQ53	Desku_3447	6.75331	6.52182	6.98758	7.48164	7.20192	7.15363	6.50169	6.60421	6.68706	5.7193	6.31048	6.77841	6.58929	6.80008	6.71792	6.88104	6.58101	7.0967	6.07795	6.30807	6.10717
	Peptide chain release factor 1	F6CQ57	prfA	6.5844	6.55565	6.74114	7.13821	7.00514	7.13088	6.05141	5.71367	6.39109	6.42325	6.24726	6.00439	6.01203	6.59627	6.10965	5.99267	6.21548	6.18741	5.97176	5.81771	5.91919
	50S ribosomal protein L31	F6CQ59	rpmE	7.82727	7.89538	8.20339	7.986	8.15149	7.87895	7.67166	7.82069	7.69823	6.07415	7.74324	8.06006	7.93559	8.09913	6.74736	7.14842	6.80777	7.65704	7.56321	7.44207	7.35909
	Rubrerythrin	F6CQ61	Desku_0070	8.80774	8.82054	8.49409	8.53424	8.55701	8.48514	8.43228	8.48608	8.42408	8.25375	8.65885	8.68051	8.52315	8.6188	7.92565	8.27184	8.01666	8.51328	8.33411	8.53265	8.3714
	Sporulation peptidase YabG	F6CQ63	Desku_0072	5.87596	6.00175	5.67864	6.286	6.03914	5.7523	5.82887	6.46434	5.88153	5.87777	6.32938	6.09959	5.8138	6.1132	5.8063	5.24322	5.71498	7.36301	7.04056	7.06149	7.48035
	Uncharacterized protein	F6CQ64	Desku_0073	5.47108	5.91041	5.90385	5.80224	5.87324	6.25311	6.09466	6.42101	6.64923	5.84919	6.04249	6.41724	6.29307	6.60351	5.90027	5.88253	5.63605	7.95415	7.08472	7.11581	7.82676
	Peptidoglycan-binding lysin domain protein	F6CQ67	Desku_0076	6.73852	6.80664	6.15122	6.12663	6.022	6.00497	6.92788	6.97166	6.34793	6.70418	6.44475	6.75302	6.61546	7.40437	7.20339	7.63695	7.65374	8.47708	8.40358	8.34545	8.66932
	Uncharacterized protein	F6CQ68	Desku_0077	5.80192	6.17622	6.30938	5.41744	6.21746	5.50192	7.93384	7.17284	7.08962	7.88376	7.08372	7.07258	6.58507	7.48854	7.91687	7.64223	8.11571	8.61532	8.54959	8.42841	8.59483
	Uncharacterized protein family UPF0133	F6CQ69	Desku_0078	6.28961	6.01357	6.06534	5.99033	5.66416	5.76837	6.93089	6.68533	6.69171	6.84135	5.75758	6.41757	6.28133	6.70369	6.71622	7.0735	6.71328	7.19351	6.94182	7.16693	7.17705
	Uncharacterized protein	F6CQ80	Desku_0089	5.72361	6.54404	6.63777	6.04321	6.26827	6.23977	6.43829	6.79306	6.55695	5.89718	7.56843	7.75044	7.48693	7.05123	7.33367	7.60772	6.99224	7.57423	7.40553	7.47337	7.62269
	ATPase (AAA+ superfamily)-like protein	F6CQ84	Desku_0093	7.08461	7.16625	7.3184	7.78856	7.8751	7.68063	7.09272	6.97022	6.88112	6.78725	6.99318	6.87217	7.07265	7.25312	7.57967	6.70805	7.44574	6.84341	6.96456	6.86365	6.57722
	Uncharacterized protein	F6CQ86	Desku_0095	6.98386	7.10588	7.11508	7.86964	8.03201	7.91705	6.84611	6.29403	6.9189	6.56006	6.20317	6.56228	6.71338	6.8818	7.37638	7.03945	7.26524	6.4483	6.63493	5.49613	6.87566
	Helicase domain-containing protein	F6CQ87	Desku_0096	5.75652	5.87293	6.1229	5.993	7.41584	7.00749	5.98482	5.94605	5.99293	6.47688	5.69928	7.12697	6.19568	5.91432	6.05941	5.59487	5.61367	6.07999	5.97159	6.17442	5.85336
	Uncharacterized protein	F6CQ89	Desku_0098	6.34398	6.32636	6.13037	6.41187	5.74572	5.84392	5.95043	6.5629	6.36035	6.61063	6.04277	6.32013	6.87462	6.21752	6.66496	6.30903	6.54908	6.36886	6.08302	6.64059	6.18955
	Acriflavin resistance protein	F6CQ92	Desku_0101	6.84982	7.5641	8.04879	7.09774	7.0769	8.30075	6.88988	7.18988	7.29493	7.42833	6.52821	6.7029	7.55139	7.14457	8.14687	7.71315	7.91886	7.11314	7.03298	6.77852	6.6449
	Efflux transporter, RND family, MFP subunit	F6CQ93	Desku_0102	6.31547	7.1066	6.89479	6.1248	6.09029	6.59372	6.4955	6.30657	6.10216	6.73064	6.37594	6.57551	7.37214	6.41679	6.59437	6.71201	6.80467	6.79344	6.39016	6.66673	6.47144
	Transcriptional regulator, TetR family	F6CQ94	Desku_0103	5.93529	6.27323	6.1482	6.25186	5.69015	6.26408	6.06954	6.0462	5.82169	5.98388	6.3997	5.929	6.99737	5.89544	5.8673	6.01127	5.83803	6.56785	6.05386	6.48559	5.88246
	ABC-type transporter, periplasmic subunit	F6CQ99	Desku_0108	5.96945	6.16655	5.91025	5.68168	5.53953	5.80961	6.13279	6.18789	6.27911	6.36135	6.13431	5.70222	5.81486	5.90796	6.60784	6.34678	7.01013	6.33005	5.92408	6.11328	6.21955
	ABC-type transporter, periplasmic subunit	F6CQA4	Desku_0113	6.20835	6.0992	5.67038	5.50421	5.81976	5.81449	6.26386	5.8963	5.93219	6.06029	5.87854	5.89653	5.6677	6.26211	6.18941	6.22994	6.83033	5.97528	5.81754	5.63352	5.98439
	Nickel transport complex protein, NikM subunit, transmembrane	F6CQB0	Desku_0122	7.26856	6.92367	7.51009	7.25484	7.08196	7.03862	7.84919	7.82109	7.66957	7.56833	7.77226	7.68308	7.64459	7.18067	7.64035	7.68126	7.87115	7.52186	7.36957	7.52025	7.63292
	Nickel ABC transporter, periplasmic nickel-binding protein	F6CQB1	Desku_0123	6.81285	6.88847	6.88555	6.67052	6.79417	6.89541	6.76802	6.99554	6.8353	6.95	7.16959	6.60226	6.73677	6.84344	6.64583	6.89355	6.92736	6.65051	6.75257	6.85481	6.80915
	Methyltransferase type 11	F6CQB2	Desku_0124	5.95546	5.99736	5.91021	5.71296	6.08146	5.73562	5.65419	6.02265	5.76338	5.78441	5.6786	5.98335	5.82665	5.88533	5.70112	6.05746	5.80753	5.80794	5.81703	5.90424	6.19217
	Nickel ABC transporter, periplasmic nickel-binding protein	F6CQB3	Desku_0125	6.99186	6.74858	6.76528	6.4357	6.03535	6.81837	6.26117	6.43731	6.59552	6.91172	6.9205	7.07004	6.59893	6.79728	6.8184	6.96777	6.98548	6.30235	6.16631	6.08456	6.01848
	Cell shape-determining protein MreC	F6CQB4	Desku_0413	5.46395	5.96619	6.29007	6.03508	5.92944	5.95374	6.32541	5.6579	6.02424	5.55932	8.11494	8.45969	8.12463	8.01119	7.42949	5.99265	7.50622	8.09819	8.14223	8.15479	8.18162
	Penicillin-binding protein 2	F6CQB6	Desku_0415	7.2045	6.96952	7.25428	6.78854	7.15033	7.22157	5.7959	6.14883	5.72037	6.89022	6.65546	6.6199	6.51718	6.59789	6.58741	6.93205	6.51342	6.01782	6.64601	5.83332	6.44212
	Site-determining protein	F6CQB8	Desku_0417	7.85228	7.91715	7.87507	8.06292	8.09304	7.98347	7.63607	7.46507	7.49646	7.45047	7.89892	7.89421	7.9021	7.99748	6.56116	6.59645	6.48544	7.72784	7.92323	7.9072	7.83994
	Cell division topological specificity factor	F6CQB9	minE	7.33047	7.92833	7.61353	7.50653	7.40454	7.28219	7.73458	7.48608	7.55598	7.38963	7.35978	7.47382	7.50376	7.50493	7.25916	7.1461	7.13011	7.37319	7.10438	7.0141	6.85333
	50S ribosomal protein L21	F6CQC6	rplU	7.68919	7.81389	7.88896	8.32511	8.45358	8.57305	6.83931	7.37401	7.29241	5.92701	7.80236	7.83855	7.40217	7.99153	7.82321	7.61832	7.76921	7.94274	7.68532	7.6337	7.46352
	50S ribosomal protein L27	F6CQC7	rpmA	7.83067	8.1121	8.11404	8.0154	7.85402	8.00324	7.18159	6.85518	6.70028	6.49072	6.74403	7.51347	6.89445	6.90953	6.4909	7.03862	6.30257	7.48541	6.89074	6.98356	6.8509
	Signal transduction histidine kinase regulating citrate/malate metabolism	F6CQC8	Desku_0427	5.82674	5.91648	6.63028	6.45803	6.06733	5.80218	5.68245	5.78379	6.28282	6.31574	5.97594	6.41929	5.56121	5.93593	6.2184	6.62568	6.36325	6.09235	6.88985	6.11803	5.79116
	Copper amine oxidase-like domain-containing protein	F6CQD0	Desku_0429	7.8299	7.27464	7.98248	6.84813	7.25597	6.94883	8.04634	8.1876	8.25394	7.67389	7.94448	7.70544	7.76842	7.81909	8.25842	8.09527	8.0289	7.27252	7.83666	7.7536	7.87112
	Gamma-glutamyl phosphate reductase	F6CQD2	proA	8.26713	8.16382	8.01431	8.30718	8.30408	8.24738	8.27061	8.10178	8.14538	8.00255	8.28731	8.10322	8.2833	8.17716	8.09989	8.34797	8.15366	8.17898	8.26366	8.11508	8.03032
	Transcriptional regulator, LysR family	F6CQD3	Desku_0432	6.13784	6.13172	6.53405	6.8707	7.11025	7.01275	6.62725	6.4731	5.8903	5.89886	5.64661	5.93259	6.15079	6.45462	6.66266	5.8731	6.28021	6.24541	6.02969	6.35348	6.29902
	Probable nicotinate-nucleotide adenylyltransferase	F6CQD4	nadD	5.90367	6.43544	6.23837	5.78857	6.03647	5.79268	5.55842	6.20716	6.10315	6.19499	6.45929	6.46691	6.42048	6.5396	6.32426	6.23828	5.85728	6.56511	6.66442	6.5713	6.5909
	Ribosomal silencing factor RsfS	F6CQD9	rsfS	6.86493	6.35541	6.88152	6.60168	6.98083	6.30494	7.09332	7.28172	7.11634	6.82029	7.31273	6.59867	7.05138	6.31402	6.46486	5.90478	6.11494	6.62203	6.53425	6.39314	6.3862
	Long-chain-fatty-acid--CoA ligase	F6CQE1	Desku_0440	8.24497	8.22063	8.33288	8.25909	8.14947	8.27871	7.71	7.78898	7.83583	7.40613	7.43737	7.75347	7.3996	7.25501	7.5446	7.55039	7.5095	7.07092	6.80456	6.6056	6.58374
	Leucine--tRNA ligase	F6CQE2	leuS	8.03603	8.23058	8.39583	8.66877	8.65266	8.52368	7.81553	7.96394	8.10697	7.7638	7.91363	8.24954	8.09906	8.29325	8.27669	8.26012	8.23935	7.92427	7.98287	7.76775	7.80003
	Uncharacterized protein	F6CQE4	Desku_0443	7.03274	7.39717	7.15351	5.46727	6.89109	6.87792	7.09482	6.83452	7.25239	7.58276	6.8648	7.34013	7.27777	7.20066	7.19709	5.7373	7.36814	7.41737	7.20737	7.31731	7.29892
	CRISPR-associated protein, Crm2 family	F6CQE6	Desku_0445	7.44697	7.37649	7.76684	7.27962	7.31712	7.36354	7.67306	7.70481	7.69344	7.68782	7.76218	7.76879	7.82614	7.93046	7.96732	7.46376	7.97195	7.89721	7.9081	7.83419	7.67252
	CRISPR-associated protein, Cmr3	F6CQE7	Desku_0446	6.57658	6.05722	5.86227	5.83955	6.31923	6.1299	6.82476	6.32118	6.12474	5.47124	5.7603	6.62436	5.40498	5.82705	6.79978	6.03	6.91522	6.82248	5.76335	6.59121	6.79832
	CRISPR-associated protein TM1795 family protein	F6CQE8	Desku_0447	6.91421	7.18563	5.84478	6.5283	6.37267	6.22095	6.77184	6.94696	6.74095	6.21178	6.941	6.78024	7.08246	7.15515	6.72774	6.82763	6.93909	7.15204	7.42475	7.16098	7.26766
	CRISPR-associated RAMP protein, Cmr4 family	F6CQE9	Desku_0448	7.18395	7.40622	7.30192	5.87368	6.38021	7.20674	7.379	6.27296	7.25093	7.74998	7.16283	7.03161	7.47531	7.58229	7.19496	7.47492	7.56128	7.38851	7.06789	7.59726	7.31376
	CRISPR-associated protein, Cmr5 family	F6CQF0	Desku_0449	7.27321	7.35368	7.69513	6.76073	6.8807	6.75045	7.75696	7.26033	7.34584	7.57805	7.29361	7.7178	7.71825	7.59385	7.75511	8.0825	7.71399	7.72713	7.63577	7.7306	7.58659
	CRISPR-associated RAMP protein, Cmr6 family	F6CQF1	Desku_0450	6.6039	6.81174	6.75899	6.62173	6.38703	6.52657	6.7836	6.74636	6.62043	6.7883	6.67484	7.0237	6.50046	7.0385	7.23953	7.29697	7.10968	6.75996	6.95593	7.02206	6.81025
	CRISPR-associated protein Csh1 domain protein	F6CQF3	Desku_0452	8.15761	7.85383	8.05377	7.81288	7.24433	7.77664	8.03218	7.8957	8.1117	8.01607	8.15875	7.98768	8.24868	7.87797	8.28782	8.39592	8.0839	7.91748	8.00501	8.09209	7.88115
	CRISPR-associated protein, Csh2 family	F6CQF4	Desku_0453	7.98752	8.09036	7.95468	7.85306	7.98298	7.91547	7.91008	7.86886	7.86827	7.90987	7.74216	7.82945	7.94174	7.78919	8.15537	7.75874	8.23106	7.92722	7.81307	7.89321	7.90689
	CRISPR-associated protein Cas5	F6CQF5	Desku_0454	6.15571	6.36005	5.93037	5.92116	6.49467	5.31362	6.3734	6.55262	5.87902	5.99441	5.60547	5.6486	6.11741	5.97647	5.272	6.71525	6.62736	6.67652	6.65636	6.87936	5.9344
	CRISPR-associated HD domain protein	F6CQF6	Desku_0455	6.23539	6.75725	6.11826	5.77313	6.78295	6.16986	6.07104	6.40948	5.96629	6.44263	6.39092	6.14505	6.11345	6.1259	5.35789	5.85131	5.62058	5.97288	6.19209	6.16974	6.11487
	Methyl-accepting chemotaxis sensory transducer	F6CQG8	Desku_0634	7.315	7.68458	7.65947	7.57809	7.79217	7.53925	7.55642	7.38108	7.11727	7.18184	6.62685	6.96355	6.75302	6.85253	7.21085	7.26902	7.28101	7.05679	6.53139	5.73918	5.37679
	Threonine--tRNA ligase	F6CQH2	thrS	7.56395	7.71968	7.3235	8.23727	7.98476	8.02967	7.11039	7.43161	7.66961	7.4187	7.28952	7.08311	6.85692	7.13159	7.69411	7.74344	7.52843	7.04391	6.30055	6.28037	6.59643
	Translation initiation factor IF-3	F6CQH3	infC	7.81567	8.12431	8.14925	7.52836	7.69963	7.75565	7.54572	7.739	7.62552	7.64598	7.74381	7.71365	7.764	7.52407	7.32027	7.7643	7.66227	7.73863	7.36629	7.69106	7.65379
	50S ribosomal protein L35	F6CQH4	rpmI	6.69214	7.08757	6.66528	6.86401	7.74025	6.88111	5.93512	6.44428	6.53163	6.57013	5.29319	5.77793	6.32418	6.4088	6.08594	5.89071	5.48099	6.36642	6.09144	5.90837	6.25758
	50S ribosomal protein L20	F6CQH5	rplT	7.90195	7.87473	7.80731	8.0917	8.47586	8.19676	6.10617	6.1409	6.18049	7.31808	7.26898	7.16376	7.07664	7.32703	7.04064	7.07192	7.28094	7.1232	7.2078	7.0917	6.93529
	Phenylalanine--tRNA ligase alpha subunit	F6CQH9	pheS	7.07987	6.93603	7.06908	7.28621	7.21611	7.55184	6.93844	6.96756	6.21249	6.75219	6.85069	6.92293	7.12018	6.96896	6.691	6.92936	7.29748	6.86556	6.22759	6.34191	6.38084
	Phenylalanine--tRNA ligase beta subunit	F6CQI0	pheT	7.87976	8.06089	7.87674	8.31817	8.45746	8.2682	7.6664	7.2008	7.57649	7.80289	7.97617	8.01912	7.65993	7.55861	8.26278	7.96683	8.06599	7.4343	7.3451	7.19365	6.99766
	PHP domain protein	F6CQI3	Desku_0651	5.95522	6.2181	5.99682	6.22585	6.52274	7.05968	6.18267	6.20279	5.69719	5.95149	5.52331	5.76086	5.71946	6.19212	5.59978	5.59181	5.55987	6.17876	5.89467	6.2112	6.14379
	Uncharacterized protein	F6CQI7	Desku_0655	7.56135	7.7062	7.7146	8.12655	8.15241	8.02185	7.04352	7.10656	7.18253	7.58526	7.39742	7.35436	7.21386	6.88336	7.76056	7.44144	7.8472	7.16997	7.04844	7.20599	7.08095
	Peptidase U32	F6CQI8	Desku_0656	6.20117	5.73123	6.16036	6.85313	6.51834	6.56487	6.32902	5.97447	6.2125	5.71527	6.00002	5.67239	6.28131	6.23958	6.37256	5.96736	6.34912	5.95505	6.21415	6.21496	6.16836
	Tyrosine--tRNA ligase	F6CQJ1	tyrS	7.53334	7.66855	6.78109	8.03266	7.87164	7.82186	7.19002	6.90963	7.30376	7.65558	7.89413	7.93383	7.81573	8.07631	7.5327	7.47901	7.48256	7.88048	7.83282	7.92549	7.69902
	NH(3)-dependent NAD(+) synthetase	F6CQJ4	nadE	7.34575	7.54919	7.50376	7.4216	7.42183	7.43311	7.42969	7.402	7.55011	7.36241	7.4966	7.62087	7.54444	7.44094	7.23282	7.39322	7.2061	7.72723	7.96004	7.63985	7.692
	Probable transcriptional regulatory protein Desku_0663	F6CQJ5	Desku_0663	7.19975	7.06217	7.13915	7.20903	6.90321	7.29246	5.79486	7.18924	7.46259	7.35891	7.19515	7.1788	7.50382	7.46525	7.22863	7.06318	7.38979	7.35505	7.5516	7.19758	7.35127
	Acetyl-CoA acetyltransferase	F6CQJ9;F6CJH4	Desku_0709	6.49472	5.99025	6.1099	6.19269	6.07732	5.91022	5.82421	6.21008	6.3564	5.89501	6.52055	6.88467	6.54512	5.69613	6.16376	5.85548	6.26387	6.32822	5.73684	5.99545	5.86774
	Putative serine protein kinase, PrkA	F6CQK5	Desku_0715	5.67814	5.98262	6.04592	6.32855	5.57195	5.80503	5.71554	6.44808	6.2432	6.69519	5.85011	6.05177	6.42602	6.44999	6.96845	6.4817	7.13567	6.84421	6.71187	6.67703	6.82767
	Glucose-1-phosphate thymidyltransferase	F6CQK6	Desku_0716	6.85161	6.6793	6.78556	6.92982	7.07496	7.13982	6.81646	6.70113	6.85005	6.82027	6.87559	7.03306	6.92442	6.86704	7.2072	7.11341	7.12814	6.92995	7.0038	6.96754	7.1586
	dTDP-4-dehydrorhamnose 3,5-epimerase	F6CQK7	Desku_0717	6.62064	5.93286	6.80428	6.46842	7.05434	6.29303	6.82905	5.60765	6.85033	6.14938	7.04395	7.24937	6.92937	7.41681	7.22357	7.51444	6.931	7.27875	7.36169	7.47087	7.21107
	dTDP-4-dehydrorhamnose reductase	F6CQK8	Desku_0718	5.89169	5.5436	5.63764	6.49332	6.16887	5.9158	6.04836	6.63314	6.20985	6.13157	5.46061	6.36318	6.55618	5.65071	6.19222	6.69368	6.64085	6.69613	7.16492	6.87314	5.81783
	Putative circadian clock protein, KaiC	F6CQL3	Desku_0723	5.74547	5.74227	5.81543	6.37049	6.55831	6.38382	6.05396	5.86661	5.82706	5.9571	5.81729	5.53956	6.00792	6.02116	5.72022	5.71279	6.00115	6.07505	6.02948	6.1453	5.92364
	ATP-dependent Clp protease ATP-binding subunit ClpX	F6CQM1	clpX	5.89094	6.95586	6.424	7.20825	7.57553	7.12972	6.52648	5.76003	6.08725	6.08288	5.67231	5.82749	6.33923	6.40483	6.30183	6.3981	6.30901	5.5923	6.34863	6.25691	6.42636
	von Willebrand factor type A	F6CQM7	Desku_0738	6.12504	6.15046	6.08194	6.05392	6.21675	6.37479	5.91179	5.79052	6.54963	5.8695	6.01881	6.0191	5.91206	5.81008	5.68737	5.71333	5.60067	6.35591	6.02044	6.25349	6.03755
	Uncharacterized protein	F6CQS3	Desku_1081	6.09438	5.93688	5.99919	5.97701	6.40822	5.64697	5.74267	5.90597	5.6188	6.21875	5.81767	5.88561	5.70939	6.37349	6.98151	6.82693	7.0951	5.85474	5.87877	5.87226	5.94671
	Protease HtpX homolog	F6CQS5	htpX	7.41871	7.72485	7.54455	7.48279	7.73027	7.7526	7.59385	7.5472	7.60097	7.35616	7.44922	7.508	7.56977	7.53799	7.86024	7.56326	7.96502	7.48708	7.49729	7.19237	7.32946
	Flagellin	F6CQT2	Desku_1090	9.05751	9.20404	8.90321	9.17316	9.26409	9.30967	10.1386	10.0776	10.1142	9.24267	9.75798	9.55382	9.74928	9.43756	8.63714	8.76348	8.45814	8.57126	8.58774	8.53055	8.8088
	Phage tail tape measure protein, TP901 family	F6CQV0	Desku_1108	6.43679	6.23119	5.90537	5.84805	6.12509	5.99185	5.79214	6.23279	6.23996	5.94248	6.86177	6.53029	6.14962	6.32329	5.70524	6.08484	5.41985	5.72189	7.03918	5.92439	6.89676
	Translation elongation factor G	F6CQX3	Desku_1415	9.02551	9.0327	9.17164	9.57918	9.61688	9.44632	8.75602	8.89688	8.86517	8.74991	9.252	9.21357	9.11096	9.16581	9.38164	9.27326	9.34118	8.98167	8.98471	8.94107	8.93228
	5-nucleotidase SurE	F6CQX5	surE	6.89321	6.84631	6.94137	6.87057	7.27038	6.94696	5.69123	6.097	5.9245	6.35657	6.52207	6.83284	6.93074	6.62136	6.54239	6.54245	6.68902	6.75872	6.7076	6.69667	6.67333
	GTP cyclohydrolase 1	F6CQX7	folE	5.87826	5.73956	5.58808	7.08275	7.33604	7.08436	5.70056	6.33965	5.8413	5.87422	6.44729	5.75406	5.57799	5.91025	6.95926	5.75852	5.44229	6.02044	6.76459	6.75215	6.0906
	Uncharacterized protein	F6CQX9	Desku_1421	6.17713	5.92637	5.98216	5.91472	5.66427	6.03985	6.1874	6.01421	5.70693	5.94189	6.04187	5.66503	5.70407	6.10127	6.02736	6.02164	6.12685	6.1429	6.04013	6.10557	5.76074
	Oxidoreductase FAD/NAD(P)-binding domain protein	F6CQY8	Desku_1430	6.33534	6.75347	6.6719	5.49175	6.43454	6.45747	7.13599	6.92065	6.87708	6.99399	7.13716	7.34341	7.48667	7.3227	7.16738	7.02329	7.10944	7.19111	7.58534	7.35786	7.45758
	4Fe-4S ferredoxin iron-sulfur binding domain-containing protein	F6CQY9	Desku_1431	6.51557	6.79564	6.82142	6.36754	5.63616	6.36713	7.04735	6.75134	6.81128	6.73014	6.45983	7.22966	6.70956	7.0803	7.54133	7.02206	7.56704	6.94564	6.92568	7.00035	6.71019
	O-succinylbenzoate--CoA ligase	F6CQZ1	Desku_1648	6.06101	6.42429	6.52561	5.86114	5.72783	5.88689	6.40973	5.72778	5.90031	6.49554	5.91523	6.52184	6.67549	6.82714	6.34498	6.71114	7.03491	7.49922	7.18645	7.10298	7.01418
	Pyruvate kinase	F6CQZ4	Desku_1651	7.40403	7.52346	7.52895	7.82968	7.88535	7.89169	6.92974	6.66594	6.43982	7.10585	7.76965	7.54701	7.1867	7.60818	7.30503	6.91998	7.36112	7.05123	6.80738	6.96062	6.81747
	Tryptophan RNA-binding attenuator protein	F6CQZ9	Desku_1656	6.20531	5.97795	6.21865	6.3565	6.23267	6.36782	6.8103	6.65641	6.22374	6.23435	5.91301	6.67739	6.61787	6.64043	6.06434	6.89401	6.49934	7.02131	7.13637	6.14766	6.7336
	DNA-directed DNA polymerase	F6CR00	Desku_1657	6.51978	6.18352	6.43012	6.57468	7.14684	6.90009	6.25958	6.51248	6.06302	6.35691	6.06804	6.8687	6.18814	5.77708	6.59372	6.45981	6.50699	6.28058	6.39169	6.1933	6.3662
	Ferric uptake regulator, Fur family	F6CR01	Desku_1658	5.91965	6.85389	6.10274	6.15893	6.16741	6.55416	6.07968	5.27487	5.78072	6.01522	6.40997	5.93501	5.77754	5.77466	5.81901	6.3919	5.53201	5.9554	6.25315	6.14081	6.09497
	Thiamine thiazole synthase	F6CR02	thi4	7.44634	7.54683	7.43715	7.66642	7.79913	7.83902	7.25943	7.22999	7.12339	7.25508	7.46703	7.7834	7.58192	7.38723	7.41414	7.73912	7.46529	7.49657	7.69814	7.40166	7.35384
	CoA-binding domain protein	F6CR09	Desku_1666	7.70249	7.58422	7.91795	7.61074	7.57274	7.47806	8.01586	7.91034	8.05289	7.86545	8.05446	8.0302	8.20656	7.9158	7.985	8.10047	7.95173	8.15534	7.96594	8.01038	8.11197
	Isocitrate dehydrogenase, NAD-dependent	F6CR15	Desku_1672	7.86151	7.79516	7.77005	8.10544	8.09999	8.20104	7.63935	7.6111	7.54293	7.58663	7.64128	7.67818	7.65265	7.65223	7.59036	7.31515	7.55818	7.0645	6.60218	7.26148	7.14563
	3-isopropylmalate dehydratase small subunit	F6CR16	leuD	7.7749	7.75192	7.78576	8.27632	8.23055	8.21415	7.49371	7.4372	7.42695	7.33457	7.83165	8.01607	7.81045	7.91225	7.85044	8.09999	7.71908	7.38986	7.87712	7.91144	7.56135
	3-isopropylmalate dehydratase large subunit	F6CR17	leuC	8.22722	8.33226	8.19304	8.50557	8.54074	8.46976	8.23975	8.05111	8.07657	8.00514	8.23729	8.29708	8.06662	8.23555	7.82286	8.04708	7.78523	7.9745	8.06934	8.11086	7.90663
	Homocitrate synthase	F6CR18	Desku_1675	8.46869	8.39094	8.08261	8.68579	8.72228	8.67597	8.46512	8.20951	8.30627	8.31285	8.4584	8.5903	8.50251	8.5452	8.18247	8.25399	8.31904	8.37284	8.27323	8.39097	8.23167
	Major facilitator superfamily MFS_1	F6CR19	Desku_1676	6.01539	6.39238	6.0323	6.26638	5.71617	5.68253	6.09257	6.57111	6.89948	6.908	6.95915	7.29813	6.79646	7.48683	6.35187	7.31929	6.35388	7.53914	7.51607	7.67345	7.34862
	Aspartyl/glutamyl-tRNA(Asn/Gln) amidotransferase subunit B	F6CR24	gatB	7.0786	7.15833	7.51967	7.78517	7.41757	7.68446	5.96719	6.82905	6.17371	6.83197	7.00342	6.59854	6.63066	6.77633	6.5607	6.86887	6.70835	6.87798	6.68514	6.80325	6.23175
	Glutamyl-tRNA(Gln) amidotransferase subunit A	F6CR25	gatA	7.47914	7.38155	7.20371	7.663	7.74882	7.77769	7.16539	6.80591	7.09712	6.78938	7.52456	7.319	7.16029	7.29645	6.979	6.4612	7.03076	6.65687	6.24059	7.00868	7.26264
	DNA ligase	F6CR27	ligA	5.88217	6.46298	5.95028	6.84902	6.99401	5.53322	5.81305	6.06527	5.97104	6.26787	6.78606	5.98861	5.78859	5.98603	6.83839	6.77029	6.01863	6.01523	5.6096	5.90028	6.26483
	Histidine biosynthesis bifunctional protein HisIE	F6CR30	hisI	7.35135	7.48671	7.21344	7.54744	7.24127	7.81031	6.56016	6.10571	6.16699	7.00419	6.515	6.62899	6.58264	6.81841	6.61495	6.45211	6.52967	6.93101	6.99869	6.44383	6.10219
	Imidazole glycerol phosphate synthase subunit HisF	F6CR31	hisF	6.85365	6.60514	7.05873	6.58678	6.90267	6.73109	6.62186	6.95294	6.88215	5.78186	6.69201	7.2045	6.76841	6.90138	6.1087	6.50884	6.50934	6.58452	7.01878	6.7357	6.66411
	Signal peptidase I	F6CR33	Desku_2139	6.53081	6.58441	6.5943	7.02543	7.15957	7.21704	7.05061	5.82658	5.92446	6.14886	6.27873	6.95057	6.50991	6.44696	6.56147	6.38814	6.40305	6.52165	6.41481	6.29634	6.42948
	50S ribosomal protein L19	F6CR34	rplS	7.43791	7.60407	7.62936	8.00208	8.10998	8.22194	7.35019	7.157	7.07682	6.62912	7.60625	7.84046	7.72968	7.44752	6.91963	7.38847	7.13988	7.36853	6.96671	7.17895	6.741
	UPF0109 protein Desku_2144	F6CR38	Desku_2144	7.2407	7.24199	7.48071	7.75787	7.87603	7.74622	7.12991	7.33169	7.19204	6.5241	7.21021	7.22316	7.3296	7.35593	6.6902	6.82395	6.64965	7.05649	7.16667	6.83488	6.85457
	30S ribosomal protein S16	F6CR39	rpsP	8.40586	8.31551	8.54381	8.60847	8.30367	8.44918	7.97675	8.63916	8.52081	7.8715	8.5647	8.50057	8.58228	8.59433	7.55225	6.76411	7.56258	8.38229	8.251	8.31486	8.39307
	Signal recognition particle protein	F6CR40	ffh	7.15582	6.94595	7.01034	7.34805	7.36474	7.29607	6.97574	6.904	6.92154	7.17826	7.32369	7.0323	7.1125	7.17348	6.19443	5.71546	6.36599	7.10264	6.93536	7.1502	6.95839
	Acetylornithine transaminase	F6CR42	Desku_2148	6.57841	6.81913	6.33488	6.91898	6.89993	6.90258	6.70202	6.68884	6.65276	6.04187	6.92788	6.8974	6.97908	7.00971	6.6988	5.44364	6.76495	5.75452	7.01833	6.99269	6.94245
	Uncharacterized protein	F6CR46	Desku_2152	7.7514	7.12853	7.45459	8.10281	7.99855	8.02751	7.19634	7.79993	7.89058	7.80943	8.41135	8.5944	8.48169	8.51593	8.11727	7.91135	8.32789	8.43407	8.22167	8.12457	8.47411
	Uncharacterized protein	F6CR49	Desku_2156	8.59925	8.6517	8.34596	8.64202	8.5976	8.73021	8.79789	8.70008	8.76215	8.88249	8.50703	8.49775	8.57974	8.54009	8.7306	8.83158	8.81879	8.58498	8.66661	8.65535	8.65312
	Beta-lactamase domain protein	F6CR50	Desku_2157	6.94477	6.89823	7.00242	6.91573	7.19512	6.98275	6.96829	6.67184	5.8653	6.82736	7.18744	7.20984	7.27309	7.37643	7.2467	7.59087	7.26212	7.43033	7.50128	7.50932	7.47983
	Histone deacetylase superfamily	F6CR53	Desku_2160	6.78794	6.63808	7.04258	6.5801	6.61809	6.43037	6.72238	6.98284	6.86338	5.99017	7.63496	7.37647	7.53007	7.09892	6.8989	7.11076	6.76133	7.21439	7.55547	7.60118	7.54214
	Phosphonate-transporting ATPase	F6CR56	Desku_2163	6.22045	6.07899	6.26173	6.35938	6.43112	6.28439	5.94794	6.08444	6.18173	5.4792	6.0004	6.19298	5.83007	5.8981	6.20306	5.56826	5.80929	5.94853	5.97438	5.81305	5.82782
	ABC transporter substrate binding protein	F6CR58	Desku_2165	8.13021	8.3405	8.33351	8.33876	8.30952	8.44119	8.54112	8.14783	8.32816	8.34774	8.44731	8.38299	8.30192	8.39352	8.66648	8.43369	8.55005	8.47462	8.39914	8.50783	8.5133
	Formylmethanofuran dehydrogenase subunit E region	F6CR60	Desku_2167	7.50256	7.60597	7.53182	7.57332	7.71045	7.81451	7.43584	7.7391	7.62624	7.45203	7.71876	7.71072	7.74758	7.74858	8.09026	7.45057	8.06565	8.03379	7.84045	7.83109	7.99839
	Uncharacterized protein	F6CR62	Desku_2170	5.8292	5.34537	6.24483	6.52261	5.86713	6.38017	5.82585	6.30744	6.08237	6.28639	6.87344	6.53696	6.79439	6.80411	5.37065	6.9596	5.42621	5.94463	7.0835	7.16655	7.22611
	ABC-type metal ion transporter, periplasmic subunit	F6CR66	Desku_2175	6.33526	6.59241	6.62347	7.79808	6.97985	7.58313	6.95438	6.7653	6.96307	7.19223	6.77355	6.76753	6.87913	6.69745	7.68311	7.92205	7.70616	6.10404	5.97436	6.12248	5.76728
	Methyltransferase type 11	F6CR67	Desku_2176	5.83989	6.12719	5.75196	6.10672	5.52519	6.05331	6.31328	6.01258	6.076	5.68559	5.52242	5.46273	5.91756	5.99206	5.64468	6.20772	6.12467	5.79848	6.25842	5.93794	5.88414
	Uncharacterized protein	F6CR69	Desku_2178	6.24281	6.39389	5.90835	7.63841	6.21333	7.44301	5.55599	6.13504	6.02774	6.08698	6.09635	5.90453	5.96967	6.08725	5.49781	6.09371	6.23016	6.21353	5.71906	5.8419	5.97812
	Uncharacterized protein	F6CR73	Desku_2182	8.0128	7.91971	7.81198	7.2086	7.64218	7.61482	8.43789	8.459	8.54612	7.92471	8.29877	8.42535	8.31576	8.47138	8.21722	8.36741	8.03407	8.68625	8.85934	8.67021	8.84688
	Formylmethanofuran dehydrogenase subunit E region	F6CR78	Desku_2187	6.195	6.2446	6.45066	5.85428	5.98847	5.74285	5.99921	5.88798	6.33289	5.88439	5.77472	6.07874	6.26316	6.32397	5.68038	6.84637	5.72298	5.70956	5.93098	6.347	6.37466
	Cobaltochelatase, CobN subunit	F6CR80	Desku_2189	6.44172	6.2631	5.81047	6.00495	6.27571	5.4317	5.84518	6.00746	6.21968	5.84978	6.19254	5.99458	6.51452	6.37946	6.56247	5.9003	6.76133	5.88461	6.60184	5.79438	6.51753
	Histidine kinase	F6CR86	Desku_2310	6.09911	5.90985	5.53233	5.4753	5.96069	5.69394	7.00856	7.026	7.27653	7.07287	6.64567	6.79012	7.08743	6.96671	5.84408	5.74517	5.90422	7.70479	7.52633	7.46764	7.60598
	NADH dehydrogenase (Quinone)	F6CR87	Desku_2311	7.35698	7.41068	7.40247	5.64425	5.78016	6.37332	8.93404	8.81517	8.84641	8.54	9.30222	9.42872	9.3323	9.29983	8.88243	8.89656	8.87422	9.55324	9.45166	9.54543	9.64897
	DRTGG domain protein	F6CR88	Desku_2312	6.55918	6.47903	6.50353	5.97769	6.0219	5.97036	7.57001	7.02011	7.38283	6.81031	7.66641	7.92895	8.0077	7.92386	6.9936	7.28726	6.87193	8.12057	7.96063	8.03787	8.01343
	4Fe-4S ferredoxin iron-sulfur binding domain-containing protein	F6CR89	Desku_2313	6.79371	7.01385	6.53417	6.3938	6.47519	6.74127	6.88131	7.46696	7.51696	6.92235	7.79376	7.87286	7.73854	7.89841	6.8777	6.28995	7.12467	8.16489	8.04657	8.03814	8.05839
	Putative anti-sigma regulatory factor, serine/threonine protein kinase	F6CR90	Desku_2314	5.84013	6.0406	5.66858	5.76265	5.47889	6.3554	6.1214	5.93566	6.43106	5.90685	6.2351	6.51026	6.60141	6.59204	5.48505	5.747	6.04453	7.24665	7.03667	7.33173	7.37802
	DRTGG domain protein	F6CR91	Desku_2315	6.04289	6.41064	5.75136	5.87538	6.37814	6.17327	6.78426	7.22118	7.10958	6.67863	8.00569	7.53028	7.79585	7.29894	5.96773	6.239	6.16489	8.12395	8.0117	7.93302	8.1352
	Biotin and thiamin synthesis associated	F6CR92	Desku_2316	8.12057	8.16017	8.09754	7.9988	8.03455	8.15333	8.19089	8.0051	8.03755	8.07324	7.39321	7.467	7.64056	7.57094	7.47042	7.34667	7.36596	7.72721	7.84549	7.82545	7.74742
	Radical SAM domain protein	F6CR93	Desku_2317	6.9394	6.96862	7.19684	6.39021	6.3687	6.3881	6.63934	6.90367	6.77907	7.49056	6.54465	6.88851	7.10629	7.09177	6.85686	7.02861	6.99196	7.09234	6.96022	7.11893	7.135
	Small GTP-binding protein	F6CR94	Desku_2318	7.6443	7.88713	7.86922	7.41619	7.46764	7.58096	7.5192	7.60867	7.55817	7.76457	7.41194	7.42677	7.41263	7.41878	7.3264	7.49121	7.47828	7.72921	7.61744	7.65868	7.90498
	Aspartate ammonia-lyase	F6CR95	Desku_2319	7.01494	7.0923	7.04953	6.83628	6.8722	6.81854	7.08268	7.10127	6.84825	7.04825	6.85853	6.89672	6.92424	7.04957	7.00847	7.08304	7.04434	7.28448	7.08969	7.35106	7.17537
	Uncharacterized protein	F6CR96	Desku_2320	7.78105	8.27182	7.96021	7.45791	7.35587	7.77231	8.54665	8.32942	8.02743	8.2293	7.9524	8.09958	8.24701	8.29892	7.23355	7.70051	7.9347	8.20809	8.07838	8.54193	7.79359
	Uncharacterized protein	F6CRA6	Desku_2330	7.26818	7.34799	7.50006	7.09451	7.44934	7.44344	7.59796	7.49733	7.23083	7.139	7.09384	6.90111	7.26717	7.06277	7.70102	6.81651	7.68935	7.16221	7.3405	6.33129	6.97706
	Helicase domain-containing protein	F6CRA7	Desku_2331	5.70484	5.89332	6.09505	6.04454	6.68887	6.24346	5.89198	5.93344	5.9112	5.92601	6.20573	6.3996	6.26529	6.09275	6.4962	5.70671	6.61955	6.50051	6.12195	6.02327	5.93058
	DEAD/DEAH box helicase domain protein	F6CRA8	Desku_2332	7.86565	7.88628	8.07287	8.28856	8.35178	8.37258	7.51247	8.00813	8.02934	7.88375	7.69744	7.61495	7.64977	7.83619	8.1917	8.02959	8.23345	7.70778	7.67202	7.5339	7.44756
	HNH endonuclease	F6CRA9	Desku_2333	6.59555	6.04811	6.96154	6.70654	6.97509	6.69149	5.89763	6.40014	5.64466	5.56075	6.24778	6.78662	6.54004	6.55715	6.68058	6.91191	6.54414	6.603	5.86707	6.37339	6.32653
	Uncharacterized protein	F6CRB1	Desku_2335	8.01637	7.68224	7.93139	8.14305	7.85826	8.17056	8.06945	7.68629	7.72991	8.24467	7.46388	7.62719	7.61765	7.34733	8.17041	7.87183	7.96133	7.41091	7.21564	7.43947	7.41536
	ADP-ribosyl-(Dinitrogen reductase) hydrolase	F6CRB3	Desku_2338	6.94503	6.22044	6.40724	5.69736	5.8265	5.85678	5.90973	6.8571	6.87493	6.1407	7.09198	5.70516	6.83843	6.733	5.95408	5.84006	6.0623	6.85008	6.07217	7.02506	6.94698
	Uncharacterized protein	F6CRB9	Desku_2344	6.5651	6.09437	6.21646	5.35401	6.72317	6.52246	5.79274	6.95333	5.66963	6.21147	7.22342	6.46169	6.87847	6.03209	6.52472	7.08171	6.64525	6.87423	7.12662	6.94316	7.17368
	Phospho-2-dehydro-3-deoxyheptonate aldolase	F6CRC2	Desku_2347	7.49606	7.53999	7.17707	7.85903	7.75464	7.84577	7.85093	7.67793	7.60529	7.55634	7.5073	7.66989	7.43412	7.67811	7.89776	7.73907	7.49035	7.13328	7.05786	7.09029	7.55934
	Radical SAM domain protein	F6CRC3	Desku_2348	7.1182	7.25336	6.85565	6.69517	6.70669	6.39026	7.07722	7.04568	7.22655	7.39123	7.26762	7.31712	7.44031	7.42415	7.18594	7.29513	7.18341	7.52744	7.29046	7.38457	7.25183
	Alpha-methylacyl-CoA racemase	F6CRC4	Desku_2349	6.73667	6.80756	6.79931	6.30471	6.47403	6.50074	6.01771	6.94669	6.43021	6.84254	6.96279	6.67205	6.75793	6.77725	7.21662	7.27989	7.01452	6.90495	6.73597	6.93723	6.95614
	CoA-binding domain protein	F6CRC5	Desku_2350	6.2442	5.72257	6.47836	6.56395	6.57551	6.36468	6.50065	6.04875	6.53099	6.52325	7.27499	6.86709	6.8977	6.7104	6.69018	6.96832	6.73788	6.21985	5.83688	6.12211	6.65544
	Hydrolase	F6CRC6	Desku_2351	7.39505	6.96155	7.51861	5.68714	5.71533	6.6745	7.25414	7.06863	7.04147	6.89253	7.52992	7.25013	7.31454	7.07693	6.86502	6.88194	6.81862	7.08906	7.30084	7.03973	6.99519
	Ferredoxin	F6CRD7	Desku_2708	6.0256	5.84582	6.83265	6.73988	6.91462	6.98831	6.46298	6.74462	6.72959	6.51471	6.64933	6.56042	6.66221	6.84548	6.81247	5.89372	6.59607	6.47267	6.57803	6.47305	6.6759
	Methionine synthase	F6CRE1	Desku_2712	7.66657	7.66489	7.91531	7.82507	7.49364	7.83564	6.43725	6.07538	7.79381	5.89435	5.99175	7.63548	7.61907	7.45716	8.14479	8.11687	8.03463	6.60867	7.98456	7.48804	7.78434
	Methionine synthase	F6CRE2	Desku_2713	7.15731	6.6634	6.71463	7.00822	6.64923	6.81784	6.69598	6.61885	6.99577	7.42847	6.15641	6.30055	7.09405	7.02808	7.18792	7.19764	7.05934	6.92199	5.63767	5.93484	6.53874
	Uncharacterized protein	F6CRE3	Desku_2714	6.1387	6.23328	6.25136	6.30122	5.71425	6.2785	5.84478	5.80637	6.04568	7.56458	6.16745	6.19231	6.12213	5.67226	6.46462	6.58574	6.76428	6.02111	6.0556	6.35737	6.18438
	Transcription termination factor Rho	F6CRE8	rho	6.95344	7.07192	6.6267	6.84858	7.43807	7.24581	7.19346	6.47855	6.68233	6.74428	6.5275	5.53556	6.24593	6.61357	6.7254	6.37814	6.53116	6.60752	6.71106	6.67516	6.66819
	Probable transaldolase	F6CRF0	tal	7.77107	7.92298	8.0385	8.16441	8.3035	8.23975	7.98884	8.01532	8.07007	7.51057	8.241	8.24413	8.05888	8.08959	8.05484	7.73209	7.80121	7.98164	8.00505	7.80751	7.84167
	Fructose-1,6-bisphosphate aldolase, class II	F6CRF1	Desku_3461	7.66003	7.67995	7.54621	7.71988	7.91446	7.80969	7.69907	7.66795	7.64752	7.9209	7.64752	7.64121	7.69013	7.91044	7.81055	7.90065	7.87146	7.76028	7.95529	7.96795	7.89437
	Signal peptide peptidase SppA, 36K type	F6CRF5	Desku_3465	6.42679	6.08561	6.12352	6.51643	5.53854	5.75333	6.18867	6.49356	5.93367	6.97313	6.54043	6.52107	6.16554	6.72468	5.97785	6.33472	6.30048	6.65484	6.41405	6.71018	6.67391
	CTP synthase	F6CRF6	pyrG	7.68952	7.56089	7.77432	7.91557	7.93614	8.06521	7.39895	7.03447	7.28524	7.50649	7.19081	7.4743	7.42545	7.2739	6.80592	6.82264	7.04009	6.97009	7.0505	6.45195	6.87753
	Arginine--tRNA ligase	F6CRF8	argS	7.30574	7.4814	7.32911	7.4309	7.46334	7.44018	7.31338	7.07733	7.1357	7.34939	7.0445	7.52436	7.29883	6.92902	7.15241	7.15743	7.29248	6.77583	7.30743	7.43447	7.20596
	Indolepyruvate ferredoxin oxidoreductase, beta subunit	F6CRG6	Desku_3476	7.90389	7.69611	7.7579	7.54437	7.54892	7.79986	7.43886	7.69128	7.24625	7.45592	7.74128	7.65322	7.53622	7.48649	7.25921	7.09614	6.95283	7.00432	7.43465	7.72774	7.35468
	Indolepyruvate oxidoreductase subunit IorA	F6CRG7	Desku_3477	8.18224	8.28044	8.23129	8.62363	8.42419	8.61477	7.10924	7.7227	7.72754	7.85898	7.93263	8.07577	7.96811	7.91804	7.83672	7.4941	7.7207	7.73952	7.54096	7.58484	7.43161
	Phenylacetate-coenzyme A ligase	F6CRG8	Desku_3478	7.53259	7.59892	7.61659	7.68966	7.56269	7.75164	7.05219	8.07824	8.03419	7.27184	7.48871	7.32459	7.46361	7.55653	7.12457	7.91853	7.02715	6.74888	7.43963	7.45159	7.48903
	SSS sodium solute transporter superfamily	F6CRG9	Desku_3479	7.98344	7.86913	7.54606	8.19571	7.72441	7.98944	7.67045	7.69838	7.85234	8.16696	6.90643	6.89692	7.105	7.02592	7.50369	7.05011	7.40334	7.03723	6.98082	7.1179	6.98079
	Transcriptional regulator, AsnC family	F6CRH1	Desku_3481	6.96962	7.52847	7.15051	6.72763	7.2394	7.04731	7.41944	7.46151	7.07628	6.4204	7.44336	7.66455	7.57271	7.96809	7.7194	8.01418	7.87214	8.19573	7.7568	8.05181	7.82
	UDP-N-acetylglucosamine 1-carboxyvinyltransferase	F6CRI6	murA	6.85022	6.78612	6.9047	7.03024	7.07052	7.24507	5.87582	6.34792	6.03972	7.15174	6.01268	6.60681	6.56615	6.60551	6.44795	5.59255	6.50132	6.35288	5.89087	6.86124	6.88794
	Tetratricopeptide TPR_1 repeat-containing protein	F6CRI8	Desku_3498	6.55907	6.24262	6.89327	7.34092	7.14107	7.34778	6.34747	6.45115	6.24388	6.10593	5.86623	5.95833	6.33098	6.14395	5.75625	5.85808	5.90201	5.97041	5.76341	5.46326	6.26064

## Sheet: t-Test MeOH_Co MeOH_NoCo p<0.05
Protein IDs	Log ratio MeOH20Co/MeOH20NoCo	Unsignificant	Significant	Contaminant	LFQ intensity MeOH20Co_Rep1	LFQ intensity MeOH20Co_Rep2	LFQ intensity MeOH20Co_Rep3	LFQ intensity MeOH20Co_Rep4	LFQ intensity MeOH20NoCo_Rep1	LFQ intensity MeOH20NoCo_Rep2	LFQ intensity MeOH20NoCo_Rep3	LFQ intensity MeOH20NoCo_Rep4	Only identified by site	Reverse	Potential contaminant	Student's T-test Significant MeOH20Co_MeOH20NoCo	Student's T-test significant	Peptides	Unique peptides	Score	Intensity	id	Number of proteins	Sequence coverage	Mol weight kDa	Sequence length	Q value	-Log Student's T-test p-value MeOH20Co_MeOH20NoCo	Student's T-test q-value MeOH20Co_MeOH20NoCo	Student's T-test Difference MeOH20Co_MeOH20NoCo	Student's T-test Test statistic MeOH20Co_MeOH20NoCo		Majority protein IDs	Fasta headers
F6CLN0	3.47087	7.18013	7.18013		9.05358	9.07954	9.06408	8.74151	5.34159	5.63267	5.64019	5.44078				+	MeOH20Co_MeOH20NoCo	34	34	323.31	27997000000	797	1	83.7	24.33	221	0	7.18013	0	3.47087	3.1279		F6CLN0	>tr|F6CLN0|F6CLN0_DESK7 Methionine synthase B12-binding module cap domain protein OS=Desulfotomaculum kuznetsovii (strain DSM 6115 / VKM B-1805 / 17) GN=Desku_0056 PE=4 SV=1
F6CLN3	3.02225	6.62604	6.62604		9.35744	9.38509	9.19714	9.3985	6.2755	6.42002	6.02553	6.52813				+	MeOH20Co_MeOH20NoCo	28	28	323.31	16155000000	800	1	99.2	14.662	131	0	6.62604	0	3.02225	2.70263		F6CLN3	>tr|F6CLN3|F6CLN3_DESK7 Pyridoxamine 5-phosphate oxidase-related FMN-binding protein OS=Desulfotomaculum kuznetsovii (strain DSM 6115 / VKM B-1805 / 17) GN=Desku_0059 PE=4 SV=1
F6CLM6	2.97946	4.82019	4.82019		9.18244	9.23847	9.235	9.30484	6.87737	6.12244	6.29268	5.75042				+	MeOH20Co_MeOH20NoCo	24	24	323.31	49517000000	793	1	78.5	27.23	247	0	4.82019	0	2.97946	2.41057		F6CLM6	>tr|F6CLM6|F6CLM6_DESK7 Methyltransferase cognate corrinoid protein OS=Desulfotomaculum kuznetsovii (strain DSM 6115 / VKM B-1805 / 17) GN=Desku_0052 PE=4 SV=1
F6CLM4	2.69999	7.04918	7.04918		9.58207	9.45721	9.36988	9.22871	6.75309	6.81592	6.68822	6.58067				+	MeOH20Co_MeOH20NoCo	37	37	323.31	51897000000	791	1	94.1	36.854	338	0	7.04918	0	2.69999	2.4777		F6CLM4	>tr|F6CLM4|F6CLM4_DESK7 Methyltransferase MtaA/CmuA family OS=Desulfotomaculum kuznetsovii (strain DSM 6115 / VKM B-1805 / 17) GN=Desku_0050 PE=4 SV=1
F6CLN2	2.65821	6.19857	6.19857		9.22994	8.95093	9.09472	9.24147	6.74486	6.29405	6.33868	6.50664				+	MeOH20Co_MeOH20NoCo	25	25	323.31	34279000000	799	1	61.7	34.911	311	0	6.19857	0	2.65821	2.36758		F6CLN2	>tr|F6CLN2|F6CLN2_DESK7 Tetrahydromethanopterin S-methyltransferase OS=Desulfotomaculum kuznetsovii (strain DSM 6115 / VKM B-1805 / 17) GN=Desku_0058 PE=4 SV=1
F6CLN4	2.53692	6.01544	6.01544		9.72659	9.60001	9.64702	9.76973	7.10092	6.86007	7.43946	7.19521				+	MeOH20Co_MeOH20NoCo	35	35	323.31	69606000000	801	1	77.7	38.532	350	0	6.01544	0	2.53692	2.25347		F6CLN4	>tr|F6CLN4|F6CLN4_DESK7 Methyltransferase MtaA/CmuA family OS=Desulfotomaculum kuznetsovii (strain DSM 6115 / VKM B-1805 / 17) GN=Desku_0060 PE=4 SV=1
F6CLM8	2.02469	6.0608	6.0608		7.80068	7.67148	7.86391	8.10154	5.78546	5.87981	5.75059	5.92299				+	MeOH20Co_MeOH20NoCo	24	24	318.53	2035100000	795	1	41.3	58.957	547	0	6.0608	0	2.02469	1.84292		F6CLM8	>tr|F6CLM8|F6CLM8_DESK7 4Fe-4S ferredoxin iron-sulfur binding domain-containing protein OS=Desulfotomaculum kuznetsovii (strain DSM 6115 / VKM B-1805 / 17) GN=Desku_0054 PE=4 SV=1
F6CLN1	1.98547	5.16137	5.16137		9.36137	9.41737	9.31532	9.39844	7.76896	7.12697	7.32648	7.32822				+	MeOH20Co_MeOH20NoCo	68	68	323.31	52222000000	798	1	89.2	71.802	649	0	5.16137	0	1.98547	1.74555		F6CLN1	>tr|F6CLN1|F6CLN1_DESK7 Ferredoxin OS=Desulfotomaculum kuznetsovii (strain DSM 6115 / VKM B-1805 / 17) GN=Desku_0057 PE=4 SV=1
F6CLM7	1.8173	4.64966	4.64966		7.55513	7.47835	7.48193	7.73302	6.13201	5.78101	5.50912	5.55708				+	MeOH20Co_MeOH20NoCo	10	10	60.84	190130000	794	1	34.4	34.794	320	0	4.64966	0	1.8173	1.57474		F6CLM7	>tr|F6CLM7|F6CLM7_DESK7 Cobalamin synthesis protein P47K OS=Desulfotomaculum kuznetsovii (strain DSM 6115 / VKM B-1805 / 17) GN=Desku_0053 PE=4 SV=1
F6CLM5	1.75684	5.7379	5.7379		9.84536	9.80326	9.81962	10.0369	8.30425	8.13647	8.12555	7.91151				+	MeOH20Co_MeOH20NoCo	68	68	323.31	190180000000	792	1	84.2	50.205	457	0	5.7379	0	1.75684	1.60143		F6CLM5	>tr|F6CLM5|F6CLM5_DESK7 Methanol:cobalamin methyltransferase, subunit B OS=Desulfotomaculum kuznetsovii (strain DSM 6115 / VKM B-1805 / 17) GN=Desku_0051 PE=4 SV=1
F6CNJ8	1.50241	2.85612	2.85612		9.1125	8.26212	8.54768	8.78854	7.29887	6.60159	7.52274	7.27798				+	MeOH20Co_MeOH20NoCo	26	26	239.32	3197000000	1112	1	74	37.088	334	0	2.85612	0	1.50241	1.18418		F6CNJ8	>tr|F6CNJ8|F6CNJ8_DESK7 Copper amine oxidase-like domain-containing protein OS=Desulfotomaculum kuznetsovii (strain DSM 6115 / VKM B-1805 / 17) GN=Desku_2270 PE=4 SV=1
F6CIK5	1.35116	4.43576	4.43576		7.93381	7.89367	8.0886	8.36702	6.84959	6.77759	6.69845	6.55283				+	MeOH20Co_MeOH20NoCo	25	25	65.764	3158400000	299	1	50	46.904	432	0	4.43576	0	1.35116	1.20131		F6CIK5	>tr|F6CIK5|F6CIK5_DESK7 Phosphomethylpyrimidine synthase OS=Desulfotomaculum kuznetsovii (strain DSM 6115 / VKM B-1805 / 17) GN=thiC PE=3 SV=1
F6CK07	1.17081	5.33095	5.33095		8.76955	8.81481	8.69712	8.77278	7.78286	7.45494	7.61827	7.51495				+	MeOH20Co_MeOH20NoCo	24	24	323.31	21857000000	529	1	74.9	36.858	355	0	5.33095	0	1.17081	1.08829		F6CK07	>tr|F6CK07|F6CK07_DESK7 Nicotinate-nucleotide--dimethylbenzimidazole phosphoribosyltransferase OS=Desulfotomaculum kuznetsovii (strain DSM 6115 / VKM B-1805 / 17) GN=cobT PE=3 SV=1
F6CLZ4	1.1515	0.973735	0.973735		7.02003	6.01068	7.32891	8.31923	5.85454	5.50345	7.12398	5.59088				+	MeOH20Co_MeOH20NoCo	2	2	1.6358	1334600000	854	1	15.8	6.9268	57	0.0094531	0.973735	0.0111781	1.1515	0.716912		F6CLZ4	>tr|F6CLZ4|F6CLZ4_DESK7 Uncharacterized protein OS=Desulfotomaculum kuznetsovii (strain DSM 6115 / VKM B-1805 / 17) GN=Desku_0520 PE=4 SV=1
F6CI76	1.07385	6.86102	6.86102		9.40883	9.30856	9.36335	9.44956	8.33594	8.23937	8.31963	8.33997				+	MeOH20Co_MeOH20NoCo	40	40	323.31	84574000000	228	1	85.8	47.446	445	0	6.86102	0	1.07385	1.03417		F6CI76	>tr|F6CI76|F6CI76_DESK7 CO dehydrogenase/acetyl-CoA synthase delta subunit, TIM barrel OS=Desulfotomaculum kuznetsovii (strain DSM 6115 / VKM B-1805 / 17) GN=Desku_1490 PE=4 SV=1
F6CIK6	1.0722	3.58647	3.58647		8.02768	8.01657	8.13931	8.2402	6.76614	7.38643	6.95664	7.02576				+	MeOH20Co_MeOH20NoCo	19	17	76.217	3691900000	300	1	48.3	45.537	424	0	3.58647	0.0025	1.0722	0.940511		F6CIK6	>tr|F6CIK6|F6CIK6_DESK7 Phosphomethylpyrimidine synthase OS=Desulfotomaculum kuznetsovii (strain DSM 6115 / VKM B-1805 / 17) GN=thiC PE=3 SV=1
F6CRI0	1.06575	2.24358	2.24358		6.96503	7.31439	6.96461	6.93053	6.39639	6.37256	5.48806	5.65456				+	MeOH20Co_MeOH20NoCo	12	12	115.48	630470000	1582	1	65.9	23.982	211	0	2.24358	0.00384314	1.06575	0.849908		F6CRI0	>tr|F6CRI0|F6CRI0_DESK7 Tetratricopeptide TPR_1 repeat-containing protein OS=Desulfotomaculum kuznetsovii (strain DSM 6115 / VKM B-1805 / 17) GN=Desku_3490 PE=4 SV=1
F6CPB7	1.02653	2.22929	2.22929		7.31406	7.16853	6.70375	7.10295	5.82711	6.10374	5.64675	6.60556				+	MeOH20Co_MeOH20NoCo	7	7	21.026	267280000	1249	1	17.6	53.866	494	0	2.22929	0.00356364	1.02653	0.823632		F6CPB7	>tr|F6CPB7|F6CPB7_DESK7 Carboxyl-terminal protease OS=Desulfotomaculum kuznetsovii (strain DSM 6115 / VKM B-1805 / 17) GN=Desku_0594 PE=4 SV=1
F6CMM1	1.01988	3.56927	3.56927		7.05412	7.22989	7.51572	7.26307	6.24959	6.27103	6.00078	6.46187				+	MeOH20Co_MeOH20NoCo	12	12	154.64	2399500000	966	1	57.1	35.678	345	0	3.56927	0.00227273	1.01988	0.899248		F6CMM1	>tr|F6CMM1|F6CMM1_DESK7 Anthranilate phosphoribosyltransferase OS=Desulfotomaculum kuznetsovii (strain DSM 6115 / VKM B-1805 / 17) GN=trpD PE=3 SV=1
F6CI74	0.964912	5.06448	5.06448		9.12336	8.91621	9.0445	8.98961	7.98992	7.96693	8.05111	8.20607				+	MeOH20Co_MeOH20NoCo	28	28	323.31	38100000000	226	1	81	34.421	316	0	5.06448	0.00232558	0.964912	0.902297		F6CI74	>tr|F6CI74|F6CI74_DESK7 CO dehydrogenase/acetyl-CoA synthase delta subunit, TIM barrel OS=Desulfotomaculum kuznetsovii (strain DSM 6115 / VKM B-1805 / 17) GN=Desku_1488 PE=4 SV=1
F6CQ34	0.960444	1.22183	1.22183		7.50939	7.71826	7.78433	7.55624	7.31258	5.92979	7.46556	6.01852				+	MeOH20Co_MeOH20NoCo	2	2	3.1654	718970000	1370	1	15.4	7.7111	78	0.00073421	1.22183	0.0133182	0.960444	0.678666		F6CQ34	>tr|F6CQ34|F6CQ34_DESK7 ATP synthase subunit c OS=Desulfotomaculum kuznetsovii (strain DSM 6115 / VKM B-1805 / 17) GN=atpE PE=3 SV=1
F6CNF8	0.952716	3.80517	3.80517		10.3249	10.2797	10.2356	10.1247	9.44824	9.26524	9.44107	8.99957				+	MeOH20Co_MeOH20NoCo	58	58	323.31	138410000000	1090	1	63.4	61.601	588	0	3.80517	0.00392	0.952716	0.855512		F6CNF8	>tr|F6CNF8|F6CNF8_DESK7 S-layer domain-containing protein OS=Desulfotomaculum kuznetsovii (strain DSM 6115 / VKM B-1805 / 17) GN=Desku_2110 PE=4 SV=1
F6CNV5	0.95052	1.88986	1.88986		6.23049	7.05192	7.09255	6.26401	5.69809	5.91431	5.34389	5.8806				+	MeOH20Co_MeOH20NoCo	3	3	3.8475	38592000	1167	1	9.6	45.063	425	0	1.88986	0.00882353	0.95052	0.747336		F6CNV5	>tr|F6CNV5|F6CNV5_DESK7 Polysaccharide pyruvyl transferase CsaB OS=Desulfotomaculum kuznetsovii (strain DSM 6115 / VKM B-1805 / 17) GN=Desku_3374 PE=4 SV=1
F6CNI0	0.92275	0.992976	0.992976		7.41862	7.26757	7.27365	7.89501	6.18886	6.17444	5.91043	7.89012				+	MeOH20Co_MeOH20NoCo	5	5	16.096	728040000	1108	1	13.1	39.069	350	0	0.992976	0.0158868	0.92275	0.624436		F6CNI0	>tr|F6CNI0|F6CNI0_DESK7 NADH-quinone oxidoreductase subunit H OS=Desulfotomaculum kuznetsovii (strain DSM 6115 / VKM B-1805 / 17) GN=nuoH PE=3 SV=1
F6CLG2	0.911967	1.90794	1.90794		7.53989	7.09496	7.23134	7.25052	6.30556	5.82803	6.9998	6.33545				+	MeOH20Co_MeOH20NoCo	12	12	45.923	505830000	753	1	30.2	58.248	513	0	1.90794	0.00957746	0.911967	0.724753		F6CLG2	>tr|F6CLG2|F6CLG2_DESK7 Phosphoenolpyruvate carboxykinase (ATP) OS=Desulfotomaculum kuznetsovii (strain DSM 6115 / VKM B-1805 / 17) GN=Desku_3085 PE=3 SV=1
F6CKZ9	0.876193	1.49081	1.49081		7.3974	6.68299	7.01439	6.40848	5.3915	5.88055	6.40154	6.3249				+	MeOH20Co_MeOH20NoCo	4	4	3.3875	47680000	693	1	12.4	44.901	412	0.00074019	1.49081	0.0129892	0.876193	0.665807		F6CKZ9	>tr|F6CKZ9|F6CKZ9_DESK7 Flagellar hook-associated protein 3 OS=Desulfotomaculum kuznetsovii (strain DSM 6115 / VKM B-1805 / 17) GN=Desku_1797 PE=3 SV=1
F6CRG9	0.863464	3.35353	3.35353		7.67045	7.69838	7.85234	8.16696	6.90643	6.89692	7.105	7.02592				+	MeOH20Co_MeOH20NoCo	7	7	50.619	1148500000	1574	1	13.8	54.472	506	0	3.35353	0.00826667	0.863464	0.767944		F6CRG9	>tr|F6CRG9|F6CRG9_DESK7 SSS sodium solute transporter superfamily OS=Desulfotomaculum kuznetsovii (strain DSM 6115 / VKM B-1805 / 17) GN=Desku_3479 PE=3 SV=1
F6CIK9	0.855459	3.04939	3.04939		6.72421	6.74937	6.82858	7.0057	6.25169	5.67815	6.08687	5.86931				+	MeOH20Co_MeOH20NoCo	9	9	50.244	64359000	303	1	23.9	59.226	539	0	3.04939	0.009375	0.855459	0.750082		F6CIK9	>tr|F6CIK9|F6CIK9_DESK7 Radical SAM domain protein OS=Desulfotomaculum kuznetsovii (strain DSM 6115 / VKM B-1805 / 17) GN=Desku_0282 PE=4 SV=1
F6CJQ5	0.853206	1.0049	1.0049		6.96859	5.73331	6.91631	7.84699	5.85269	6.06523	6.09472	6.03974				+	MeOH20Co_MeOH20NoCo	17	17	27.427	774230000	498	1	39.4	57.958	520	0	1.0049	0.0224715	0.853206	0.59364		F6CJQ5	>tr|F6CJQ5|F6CJQ5_DESK7 ABC-type transporter, periplasmic subunit OS=Desulfotomaculum kuznetsovii (strain DSM 6115 / VKM B-1805 / 17) GN=Desku_2005 PE=4 SV=1
F6CLM9	0.845806	3.1989	3.1989		6.89044	6.88075	6.68525	6.78293	6.10893	5.61291	5.99634	6.13796				+	MeOH20Co_MeOH20NoCo	4	4	6.192	165530000	796	1	11.3	39.322	354	0	3.1989	0.00909091	0.845806	0.748385		F6CLM9	>tr|F6CLM9|F6CLM9_DESK7 Uroporphyrinogen decarboxylase (URO-D) OS=Desulfotomaculum kuznetsovii (strain DSM 6115 / VKM B-1805 / 17) GN=Desku_0055 PE=4 SV=1
F6CPG4	0.819471	1.11533	1.11533		6.37829	6.8691	7.00074	8.17615	6.23287	6.40584	6.31148	6.1962				+	MeOH20Co_MeOH20NoCo	7	7	16.121	961920000	1273	1	8	55.902	514	0	1.11533	0.022752	0.819471	0.592178		F6CPG4	>tr|F6CPG4|F6CPG4_DESK7 Sodium/sulphate symporter OS=Desulfotomaculum kuznetsovii (strain DSM 6115 / VKM B-1805 / 17) GN=Desku_0685 PE=4 SV=1
F6CNF3	0.807372	3.46645	3.46645		9.99178	9.82526	9.78443	9.61514	9.08547	8.84807	9.17508	8.87851				+	MeOH20Co_MeOH20NoCo	77	77	323.31	48436000000	1085	1	62.5	138.66	1292	0	3.46645	0.00971429	0.807372	0.726788		F6CNF3	>tr|F6CNF3|F6CNF3_DESK7 Subtilisin OS=Desulfotomaculum kuznetsovii (strain DSM 6115 / VKM B-1805 / 17) GN=Desku_2105 PE=3 SV=1
F6CJE1	0.793796	2.11777	2.11777		8.61371	8.34451	8.36496	7.95043	7.73666	7.18534	7.80441	7.37203				+	MeOH20Co_MeOH20NoCo	25	25	174.73	3497000000	440	1	62.1	51.226	464	0	2.11777	0.0125833	0.793796	0.660686		F6CJE1	>tr|F6CJE1|F6CJE1_DESK7 S-layer domain-containing protein OS=Desulfotomaculum kuznetsovii (strain DSM 6115 / VKM B-1805 / 17) GN=Desku_0021 PE=4 SV=1
F6CJA5	0.771589	1.7437	1.7437		7.01456	6.21179	6.81086	7.02983	5.70115	6.31611	6.15039	5.81304				+	MeOH20Co_MeOH20NoCo	15	15	67.099	387670000	419	1	35.5	66.739	609	0	1.7437	0.0160741	0.771589	0.622593		F6CJA5	>tr|F6CJA5|F6CJA5_DESK7 Glutamine--fructose-6-phosphate aminotransferase [isomerizing] OS=Desulfotomaculum kuznetsovii (strain DSM 6115 / VKM B-1805 / 17) GN=glmS PE=3 SV=1
F6CL33	0.761032	1.44785	1.44785		8.01237	8.21566	7.93323	6.99036	7.13117	6.96045	7.16286	6.85302				+	MeOH20Co_MeOH20NoCo	4	4	40.497	1087900000	711	1	20.1	30.604	288	0	1.44785	0.0222903	0.761032	0.593609		F6CL33	>tr|F6CL33|F6CL33_DESK7 NLP/P60 protein OS=Desulfotomaculum kuznetsovii (strain DSM 6115 / VKM B-1805 / 17) GN=Desku_1835 PE=4 SV=1
F6CK67	0.754974	2.18198	2.18198		7.27388	7.27091	7.34522	7.20866	6.68687	6.09365	6.93252	6.36573				+	MeOH20Co_MeOH20NoCo	6	6	22.733	258480000	552	1	19.8	42.687	393	0	2.18198	0.0153398	0.754974	0.636838		F6CK67	>tr|F6CK67|F6CK67_DESK7 Phosphopentomutase OS=Desulfotomaculum kuznetsovii (strain DSM 6115 / VKM B-1805 / 17) GN=deoB PE=3 SV=1
F6CLU2	0.667844	3.27079	3.27079		7.10646	6.95798	6.86314	6.82068	6.20626	6.41125	6.37765	6.08173				+	MeOH20Co_MeOH20NoCo	4	4	9.7295	351450000	832	1	16.3	26.832	246	0	3.27079	0.0211826	0.667844	0.607318		F6CLU2	>tr|F6CLU2|F6CLU2_DESK7 4Fe-4S ferredoxin iron-sulfur binding domain-containing protein OS=Desulfotomaculum kuznetsovii (strain DSM 6115 / VKM B-1805 / 17) GN=Desku_0309 PE=4 SV=1
F6CN26	0.667234	1.82198	1.82198		7.29649	7.42372	7.30809	7.00195	6.77464	6.82829	6.06774	6.69065				+	MeOH20Co_MeOH20NoCo	3	3	38.139	369740000	1030	1	27.4	11.6	106	0	1.82198	0.0300699	0.667234	0.556924		F6CN26	>tr|F6CN26|F6CN26_DESK7 Anti-sigma factor antagonist OS=Desulfotomaculum kuznetsovii (strain DSM 6115 / VKM B-1805 / 17) GN=Desku_0554 PE=3 SV=1
F6CLL3	0.650293	1.42971	1.42971		6.52862	6.80044	6.86668	5.86128	5.84685	5.68016	6.07958	5.84924				+	MeOH20Co_MeOH20NoCo	2	2	4.4031	54869000	784	1	23.1	12.008	104	0	1.42971	0.0353415	0.650293	0.522813		F6CLL3	>tr|F6CLL3|F6CLL3_DESK7 Uncharacterized protein OS=Desulfotomaculum kuznetsovii (strain DSM 6115 / VKM B-1805 / 17) GN=Desku_0039 PE=4 SV=1
F6CNV4	0.648081	4.24939	4.24939		7.9551	8.0141	8.0066	8.14968	7.33636	7.52194	7.37956	7.2953				+	MeOH20Co_MeOH20NoCo	18	18	63.764	1731800000	1166	1	42.7	53.839	518	0	4.24939	0.020708	0.648081	0.608819		F6CNV4	>tr|F6CNV4|F6CNV4_DESK7 Copper amine oxidase-like domain-containing protein OS=Desulfotomaculum kuznetsovii (strain DSM 6115 / VKM B-1805 / 17) GN=Desku_3373 PE=4 SV=1
F6CPV5	0.638856	1.39614	1.39614		7.10493	6.50102	6.6893	6.93603	5.94061	6.11114	5.85923	6.76488				+	MeOH20Co_MeOH20NoCo	5	5	23.237	114120000	1328	1	47.1	18.602	174	0	1.39614	0.0387368	0.638856	0.513199		F6CPV5	>tr|F6CPV5|F6CPV5_DESK7 TrkA-C domain protein OS=Desulfotomaculum kuznetsovii (strain DSM 6115 / VKM B-1805 / 17) GN=Desku_1381 PE=4 SV=1
F6CH91	0.62252	0.608079			6.65667	5.35601	6.4133	7.70771	5.92892	5.98585	5.9552	5.77364				-		9	9	44.906	175700000	76	1	18.5	82.82	784	0	0.608079	0.0814367	0.62252	0.419232		F6CH91	>tr|F6CH91|F6CH91_DESK7 Copper amine oxidase-like domain-containing protein OS=Desulfotomaculum kuznetsovii (strain DSM 6115 / VKM B-1805 / 17) GN=Desku_2223 PE=4 SV=1
F6CNY5	0.621758	0.669475			6.94756	5.76739	6.72428	7.65941	6.69953	6.16044	6.12136	5.63028				-		91	66	323.31	19226000000	1182	1	63.7	160.77	1475	0	0.669475	0.0771983	0.621758	0.429547		F6CNY5	>tr|F6CNY5|F6CNY5_DESK7 Glutamate synthase (NADPH) OS=Desulfotomaculum kuznetsovii (strain DSM 6115 / VKM B-1805 / 17) GN=Desku_0187 PE=4 SV=1
F6CPH0	0.620185	0.725828			7.00817	6.13647	6.10676	7.72779	5.9836	6.10446	6.55596	5.85444				-		4	4	78.956	200380000	1277	1	22.9	22.378	218	0	0.725828	0.0733982	0.620185	0.437506		F6CPH0	>tr|F6CPH0|F6CPH0_DESK7 Cobalamin (Vitamin B12) biosynthesis CbiM protein OS=Desulfotomaculum kuznetsovii (strain DSM 6115 / VKM B-1805 / 17) GN=Desku_0691 PE=4 SV=1
F6CL10	0.613788	0.643184			7.29587	7.35843	7.04147	6.06008	5.7271	5.73455	6.95036	6.88871				-		17	3	323.31	107100000	697	1	33.5	44.532	418	0	0.643184	0.0810864	0.613788	0.421399		F6CL10	>tr|F6CL10|F6CL10_DESK7 Flagellin OS=Desulfotomaculum kuznetsovii (strain DSM 6115 / VKM B-1805 / 17) GN=Desku_1808 PE=3 SV=1
F6CN79	0.609719	2.37358	2.37358		9.35033	9.52506	9.67666	9.96839	9.06729	8.9101	9.03169	9.07247				+	MeOH20Co_MeOH20NoCo	19	19	313.82	65106000000	1047	1	23.1	69.8	671	0	2.37358	0.0335484	0.609719	0.536556		F6CN79	>tr|F6CN79|F6CN79_DESK7 K(+)-insensitive pyrophosphate-energized proton pump OS=Desulfotomaculum kuznetsovii (strain DSM 6115 / VKM B-1805 / 17) GN=hppA PE=3 SV=1
F6CME7	0.591566	1.93607	1.93607		8.3468	7.96252	8.12287	8.37363	7.34797	7.45151	7.94427	7.69581				+	MeOH20Co_MeOH20NoCo	22	22	125.56	2059300000	924	1	67.1	37.088	328	0	1.93607	0.0409942	0.591566	0.507759		F6CME7	>tr|F6CME7|F6CME7_DESK7 Radical SAM domain protein OS=Desulfotomaculum kuznetsovii (strain DSM 6115 / VKM B-1805 / 17) GN=Desku_3171 PE=4 SV=1
F6CPI2	0.577584	2.64361	2.64361		8.42865	8.33429	7.96793	8.21344	7.64795	7.5226	7.79025	7.67318				+	MeOH20Co_MeOH20NoCo	11	11	45.243	1574900000	1282	1	37	35.152	316	0	2.64361	0.0375329	0.577584	0.518589		F6CPI2	>tr|F6CPI2|F6CPI2_DESK7 Zn-dependent hydrolase OS=Desulfotomaculum kuznetsovii (strain DSM 6115 / VKM B-1805 / 17) GN=Desku_0704 PE=4 SV=1
F6CRH9	0.563135	0.927474			6.53656	7.49222	7.42628	6.63521	6.94013	6.08767	6.41941	6.39051				-		4	4	29.824	72854000	1581	1	53.7	9.1463	82	0	0.927474	0.0769322	0.563135	0.430218		F6CRH9	>tr|F6CRH9|F6CRH9_DESK7 Regulatory protein, FmdB family OS=Desulfotomaculum kuznetsovii (strain DSM 6115 / VKM B-1805 / 17) GN=Desku_3489 PE=4 SV=1
F6CM04	0.563046	0.802401			7.36829	7.0436	7.09875	7.16125	5.87796	7.24224	6.16968	7.12982				-		2	2	30.313	895860000	858	1	3.4	49.798	443	0	0.802401	0.0825425	0.563046	0.417438		F6CM04	>tr|F6CM04|F6CM04_DESK7 Glutamine synthetase OS=Desulfotomaculum kuznetsovii (strain DSM 6115 / VKM B-1805 / 17) GN=Desku_0530 PE=3 SV=1
F6CKE6	0.56221	1.97388			8.09833	8.34674	8.39431	8.41541	8.00886	7.74796	7.87039	7.37874				-		28	28	156.1	2300700000	591	1	41.9	73.208	657	0	1.97388	0.0514921	0.56221	0.487292		F6CKE6	>tr|F6CKE6|F6CKE6_DESK7 S-layer domain-containing protein OS=Desulfotomaculum kuznetsovii (strain DSM 6115 / VKM B-1805 / 17) GN=Desku_3017 PE=4 SV=1
F6CR92	0.558766	3.75135	3.75135		8.19089	8.0051	8.03755	8.07324	7.39321	7.467	7.64056	7.57094				+	MeOH20Co_MeOH20NoCo	31	31	323.31	3465200000	1534	1	61.7	53.699	470	0	3.75135	0.0355583	0.558766	0.523123		F6CR92	>tr|F6CR92|F6CR92_DESK7 Biotin and thiamin synthesis associated OS=Desulfotomaculum kuznetsovii (strain DSM 6115 / VKM B-1805 / 17) GN=Desku_2316 PE=4 SV=1
F6CJA6	0.555497	1.97827			7.41691	7.41661	7.17333	7.26316	6.98454	6.72364	6.95648	6.38335				-		13	13	51.557	679890000	420	1	41.1	46.709	445	0	1.97827	0.0533673	0.555497	0.482388		F6CJA6	>tr|F6CJA6|F6CJA6_DESK7 Phosphoglucosamine mutase OS=Desulfotomaculum kuznetsovii (strain DSM 6115 / VKM B-1805 / 17) GN=glmM PE=3 SV=1
F6CPG2	0.552866	0.856352			5.83574	6.40249	6.52785	7.33558	5.95263	6.18489	5.71573	6.03694				-		4	4	7.9319	180260000	1271	1	6.4	51.062	472	0	0.856352	0.082878	0.552866	0.41745		F6CPG2	>tr|F6CPG2|F6CPG2_DESK7 Citrate transporter OS=Desulfotomaculum kuznetsovii (strain DSM 6115 / VKM B-1805 / 17) GN=Desku_0683 PE=4 SV=1
F6CIG9	0.544631	1.14705			6.80412	5.9927	6.66418	6.61756	5.95344	5.69412	6.46489	5.78758				-		3	3	4.3144	54173000	279	1	32.9	9.3779	82	0	1.14705	0.0731478	0.544631	0.436081		F6CIG9	>tr|F6CIG9|F6CIG9_DESK7 Transcriptional regulator, AbrB family OS=Desulfotomaculum kuznetsovii (strain DSM 6115 / VKM B-1805 / 17) GN=Desku_2868 PE=4 SV=1
F6CRE8	0.544016	0.970023			7.19346	6.47855	6.68233	6.74428	6.5275	5.53556	6.24593	6.61357				-		13	13	38.162	511060000	1563	1	29.5	49.947	438	0	0.970023	0.0805289	0.544016	0.422595		F6CRE8	>tr|F6CRE8|F6CRE8_DESK7 Transcription termination factor Rho OS=Desulfotomaculum kuznetsovii (strain DSM 6115 / VKM B-1805 / 17) GN=rho PE=3 SV=1
F6CJY6	0.541355	1.18506			7.1784	6.1571	6.55037	6.82879	6.13676	6.43268	5.95625	6.02355				-		2	2	20.555	53489000	520	1	20.2	10.212	89	0	1.18506	0.073048	0.541355	0.436422		F6CJY6	>tr|F6CJY6|F6CJY6_DESK7 Uncharacterized protein OS=Desulfotomaculum kuznetsovii (strain DSM 6115 / VKM B-1805 / 17) GN=Desku_0133 PE=4 SV=1
CON__sp|P00760|TRY1_BOVIN;CON__sp|P00761|TRYP_PIG	0.533534	2.65208		2.65208	10.7414	10.3771	10.4479	10.552	10.0738	10.1449	9.917	9.84862			+			12	12	323.31	336140000000	0	2	56.5	25.785	246	0	2.65208	0.053641	0.533534	0.482977		CON__sp|P00760|TRY1_BOVIN	>sp|P00760|TRY1_BOVIN Cationic trypsin OS=Bos taurus GN=Trp1 PE=1 SV=3
F6CLU0	0.531623	1.22075			6.74102	7.59035	6.94661	6.7472	6.46601	6.2317	6.42465	6.77633				-		15	15	22.072	351580000	831	1	15.1	118.24	1050	0	1.22075	0.0758291	0.531623	0.432214		F6CLU0	>tr|F6CLU0|F6CLU0_DESK7 SNF2-related protein OS=Desulfotomaculum kuznetsovii (strain DSM 6115 / VKM B-1805 / 17) GN=Desku_0307 PE=4 SV=1
F6CHX1	0.519218	0.930618			7.03129	7.15011	7.11344	6.8838	7.02276	5.78209	6.86768	6.42924				-		11	11	64.783	168910000	176	1	23	61.369	551	0	0.930618	0.0901085	0.519218	0.404361		F6CHX1	>tr|F6CHX1|F6CHX1_DESK7 S-layer domain-containing protein OS=Desulfotomaculum kuznetsovii (strain DSM 6115 / VKM B-1805 / 17) GN=Desku_1713 PE=4 SV=1
F6CQG8	0.510165	2.22278			7.55642	7.38108	7.11727	7.18184	6.62685	6.96355	6.75302	6.85253				-		21	19	94.416	1454500000	1438	1	36	55.545	519	0	2.22278	0.0635681	0.510165	0.454358		F6CQG8	>tr|F6CQG8|F6CQG8_DESK7 Methyl-accepting chemotaxis sensory transducer OS=Desulfotomaculum kuznetsovii (strain DSM 6115 / VKM B-1805 / 17) GN=Desku_0634 PE=4 SV=1
F6CL39	0.498231	1.93406			7.07991	7.34218	7.49076	7.66615	6.72976	6.95368	6.87872	7.02391				-		9	9	29.756	556150000	714	1	50.4	28.575	254	0	1.93406	0.0727544	0.498231	0.437366		F6CL39	>tr|F6CL39|F6CL39_DESK7 Stage 0 sporulation protein A homolog OS=Desulfotomaculum kuznetsovii (strain DSM 6115 / VKM B-1805 / 17) GN=Desku_1920 PE=4 SV=1
F6CNA4	0.497508	2.23083			7.77906	7.60606	7.76805	7.84217	7.51218	7.31205	6.99841	7.18267				-		7	7	24.001	605990000	1065	1	87.3	7.3745	63	0	2.23083	0.0677285	0.497508	0.444481		F6CNA4	>tr|F6CNA4|F6CNA4_DESK7 RNA-binding protein OS=Desulfotomaculum kuznetsovii (strain DSM 6115 / VKM B-1805 / 17) GN=Desku_3314 PE=4 SV=1
F6CQ69	0.497274	1.27488			6.93089	6.68533	6.69171	6.84135	5.75758	6.41757	6.28133	6.70369				-		4	4	89.411	61758000	1388	1	38	11.112	100	0	1.27488	0.0843794	0.497274	0.412002		F6CQ69	>tr|F6CQ69|F6CQ69_DESK7 Uncharacterized protein family UPF0133 OS=Desulfotomaculum kuznetsovii (strain DSM 6115 / VKM B-1805 / 17) GN=Desku_0078 PE=3 SV=1
F6CL28	0.494629	0.879104			7.54432	7.13383	7.32044	6.2666	6.4445	6.56175	6.68695	6.59347				-		5	5	43.735	490520000	706	1	22.5	29.265	271	0	0.879104	0.101907	0.494629	0.385254		F6CL28	>tr|F6CL28|F6CL28_DESK7 Cell wall hydrolase SleB OS=Desulfotomaculum kuznetsovii (strain DSM 6115 / VKM B-1805 / 17) GN=Desku_1830 PE=4 SV=1
F6CLK7	0.493914	0.657269			8.10934	6.85815	7.31266	8.2911	7.04937	7.16176	6.88689	7.49758				-		3	3	67.449	2397300000	781	1	29.1	9.4481	86	0	0.657269	0.119973	0.493914	0.362934		F6CLK7	>tr|F6CLK7|F6CLK7_DESK7 4Fe-4S ferredoxin iron-sulfur binding domain-containing protein OS=Desulfotomaculum kuznetsovii (strain DSM 6115 / VKM B-1805 / 17) GN=Desku_0033 PE=4 SV=1
F6CH18	0.493414	2.6131			8.32125	8.15372	8.32	8.11498	7.94132	7.68196	7.76471	7.54829				-		18	18	144.74	2653200000	38	1	50.4	40.626	383	0	2.6131	0.0660645	0.493414	0.449146		F6CH18	>tr|F6CH18|F6CH18_DESK7 HtrA2 peptidase OS=Desulfotomaculum kuznetsovii (strain DSM 6115 / VKM B-1805 / 17) GN=Desku_1133 PE=4 SV=1
F6CP01	0.491406	1.08683			6.11888	6.44677	5.84579	6.89512	5.75826	6.0236	5.72772	5.83135				-		8	8	15.671	121080000	1191	1	15.7	57.555	508	0	1.08683	0.0948745	0.491406	0.39777		F6CP01	>tr|F6CP01|F6CP01_DESK7 MazG family protein OS=Desulfotomaculum kuznetsovii (strain DSM 6115 / VKM B-1805 / 17) GN=Desku_0203 PE=4 SV=1
F6CKE2	0.486539	1.06284			5.67361	5.99339	6.7709	6.06588	5.65434	5.77137	5.62657	5.50535				-		21	21	152.54	2221400000	589	1	59.2	46.098	422	0	1.06284	0.0980597	0.486539	0.393127		F6CKE2	>tr|F6CKE2|F6CKE2_DESK7 Glycolate oxidase iron-sulfur subunit OS=Desulfotomaculum kuznetsovii (strain DSM 6115 / VKM B-1805 / 17) GN=Desku_3010 PE=4 SV=1
F6CNE6	0.474592	0.761932			7.08174	6.83927	7.02567	6.88145	6.00967	5.91366	6.97839	7.02804				-		10	10	22.003	354180000	1080	1	29.8	41.465	366	0	0.761932	0.120375	0.474592	0.363133		F6CNE6	>tr|F6CNE6|F6CNE6_DESK7 Uncharacterized protein OS=Desulfotomaculum kuznetsovii (strain DSM 6115 / VKM B-1805 / 17) GN=Desku_2097 PE=4 SV=1
CON__sp|P13647|K2C5_HUMAN	0.470736	0.81703		0.81703	6.1208	6.03282	6.30343	7.19025	5.91137	5.76834	5.82666	6.25799			+			12	6	56.156	62088000	10	1	20	62.378	590	0	0.81703	0.118156	0.470736	0.365687		CON__sp|P13647|K2C5_HUMAN	>sp|P13647|K2C5_HUMAN Keratin, type II cytoskeletal 5 OS=Homo sapiens GN=KRT5 PE=1 SV=3
F6CPM1	0.463502	1.06605			5.92462	6.31175	6.20236	6.98332	5.89623	5.86598	5.85014	5.95569				-		5	5	7.3488	188690000	1290	1	8.8	67.877	592	0	1.06605	0.109371	0.463502	0.37813		F6CPM1	>tr|F6CPM1|F6CPM1_DESK7 Uncharacterized protein OS=Desulfotomaculum kuznetsovii (strain DSM 6115 / VKM B-1805 / 17) GN=Desku_0884 PE=4 SV=1
F6CQ68	0.46254	0.786247			7.93384	7.17284	7.08962	7.88376	7.08372	7.07258	6.58507	7.48854				-		19	19	106.11	1435700000	1387	1	53.2	40.08	359	0	0.786247	0.125186	0.46254	0.358159		F6CQ68	>tr|F6CQ68|F6CQ68_DESK7 Uncharacterized protein OS=Desulfotomaculum kuznetsovii (strain DSM 6115 / VKM B-1805 / 17) GN=Desku_0077 PE=4 SV=1
F6CLL8	0.458495	1.85674			7.04868	7.44334	7.29019	6.9981	6.86261	6.88264	6.66687	6.53419				-		7	7	23.142	410610000	787	1	31.4	28.816	261	0	1.85674	0.0902101	0.458495	0.404485		F6CLL8	>tr|F6CLL8|F6CLL8_DESK7 Hydrolase, TatD family OS=Desulfotomaculum kuznetsovii (strain DSM 6115 / VKM B-1805 / 17) GN=Desku_0044 PE=4 SV=1
F6CLA8	0.456726	1.88133			7.33175	7.1891	7.05215	7.40242	6.9167	6.8466	6.47365	6.91157				-		16	14	63.781	428250000	742	1	34.5	56.936	530	0	1.88133	0.0907954	0.456726	0.403739		F6CLA8	>tr|F6CLA8|F6CLA8_DESK7 Methyl-accepting chemotaxis sensory transducer OS=Desulfotomaculum kuznetsovii (strain DSM 6115 / VKM B-1805 / 17) GN=Desku_2038 PE=4 SV=1
CON__sp|P35527|K1C9_HUMAN	0.449723	0.480438		0.480438	7.79001	6.99751	7.91375	8.91275	7.48507	7.09307	7.87407	7.36292			+			23	22	323.31	2150600000	13	1	53.9	62.064	623	0	0.480438	0.16848	0.449723	0.315576		CON__sp|P35527|K1C9_HUMAN	>sp|P35527|K1C9_HUMAN Keratin, type I cytoskeletal 9 OS=Homo sapiens GN=KRT9 PE=1 SV=3
F6CNE8	0.449059	1.73951			7.3369	6.89895	6.79214	7.12701	6.42118	6.74332	6.64584	6.54843				-		12	12	33.894	265310000	1082	1	36.2	35.517	312	0	1.73951	0.0965993	0.449059	0.394045		F6CNE8	>tr|F6CNE8|F6CNE8_DESK7 Glycosyl transferase family 2 OS=Desulfotomaculum kuznetsovii (strain DSM 6115 / VKM B-1805 / 17) GN=Desku_2099 PE=4 SV=1
F6CLR2	0.444505	1.09474			7.96974	8.46706	8.79382	8.3611	8.1259	7.76931	8.2116	7.70689				-		12	12	29.16	3251500000	814	1	77.4	9.2768	84	0	1.09474	0.11772	0.444505	0.366875		F6CLR2	>tr|F6CLR2|F6CLR2_DESK7 Putative septation protein SpoVG OS=Desulfotomaculum kuznetsovii (strain DSM 6115 / VKM B-1805 / 17) GN=spoVG PE=3 SV=1
F6CIK8	0.444192	0.582028			7.23348	6.72895	6.0499	7.41547	6.30313	6.19039	6.1878	6.96971				-		7	7	102.22	459930000	302	1	58.5	20.25	188	0	0.582028	0.15768	0.444192	0.326933		F6CIK8	>tr|F6CIK8|F6CIK8_DESK7 Uncharacterized protein OS=Desulfotomaculum kuznetsovii (strain DSM 6115 / VKM B-1805 / 17) GN=Desku_0281 PE=4 SV=1
F6CMG5	0.438549	1.32703			8.63643	8.38677	8.28067	8.15045	8.24716	7.84137	8.03539	7.57619				-		25	25	168.81	4467700000	936	1	66.9	39.077	354	0	1.32703	0.111903	0.438549	0.372901		F6CMG5	>tr|F6CMG5|F6CMG5_DESK7 Copper amine oxidase-like domain-containing protein OS=Desulfotomaculum kuznetsovii (strain DSM 6115 / VKM B-1805 / 17) GN=Desku_3191 PE=4 SV=1
F6CI17	0.435555	1.51616			7.37623	7.48077	7.78096	7.83371	6.90359	7.36384	7.1283	7.33371				-		10	10	70.883	1079300000	196	1	30.7	38.099	352	0	1.51616	0.110408	0.435555	0.377232		F6CI17	>tr|F6CI17|F6CI17_DESK7 ATPase associated with various cellular activities AAA_3 OS=Desulfotomaculum kuznetsovii (strain DSM 6115 / VKM B-1805 / 17) GN=Desku_2810 PE=4 SV=1
F6CNH6	0.432952	0.667787			6.63585	5.77969	6.10526	7.18769	6.06844	5.99202	5.86586	6.05035				-		3	3	4.2069	52697000	1104	1	4.2	70.065	639	0	0.667787	0.15407	0.432952	0.329933		F6CNH6	>tr|F6CNH6|F6CNH6_DESK7 Proton-translocating NADH-quinone oxidoreductase, chain L OS=Desulfotomaculum kuznetsovii (strain DSM 6115 / VKM B-1805 / 17) GN=Desku_2128 PE=4 SV=1
F6CMP2	0.427424	2.38847			9.2223	9.03902	9.01637	8.8303	8.59168	8.60726	8.72392	8.47542				-		15	15	182.74	8370800000	974	1	53.1	14.184	128	0	2.38847	0.0981382	0.427424	0.390375		F6CMP2	>tr|F6CMP2|F6CMP2_DESK7 Thioredoxin OS=Desulfotomaculum kuznetsovii (strain DSM 6115 / VKM B-1805 / 17) GN=Desku_2049 PE=3 SV=1
F6CQH4	0.419265	0.677124			5.93512	6.44428	6.53163	6.57013	5.29319	5.77793	6.32418	6.4088				-		2	2	5.7036	463750000	1441	1	21.9	7.3929	64	0	0.677124	0.161961	0.419265	0.322777		F6CQH4	>tr|F6CQH4|F6CQH4_DESK7 50S ribosomal protein L35 OS=Desulfotomaculum kuznetsovii (strain DSM 6115 / VKM B-1805 / 17) GN=rpmI PE=3 SV=1
F6CRB1	0.418566	1.49582			8.06945	7.68629	7.72991	8.24467	7.46388	7.62719	7.61765	7.34733				-		31	31	190.6	2713500000	1543	1	57.1	66.912	564	0	1.49582	0.119717	0.418566	0.36382		F6CRB1	>tr|F6CRB1|F6CRB1_DESK7 Uncharacterized protein OS=Desulfotomaculum kuznetsovii (strain DSM 6115 / VKM B-1805 / 17) GN=Desku_2335 PE=4 SV=1
F6CJG6	0.410966	0.290279			7.01144	6.09122	8.112	7.63112	7.55491	5.67573	6.99574	6.97555				-		4	4	6.6871	220430000	454	1	23.3	14.397	133	0	0.290279	0.246957	0.410966	0.258379		F6CJG6	>tr|F6CJG6|F6CJG6_DESK7 Uncharacterized protein OS=Desulfotomaculum kuznetsovii (strain DSM 6115 / VKM B-1805 / 17) GN=Desku_1203 PE=4 SV=1
F6CQ52	0.407005	0.776379			6.00223	5.96044	7.03258	6.16547	5.75652	5.96386	5.7967	6.01562				-		6	6	9.4295	385400000	1378	1	29.8	27.195	248	0	0.776379	0.161775	0.407005	0.323237		F6CQ52	>tr|F6CQ52|F6CQ52_DESK7 Polyamine-transporting ATPase OS=Desulfotomaculum kuznetsovii (strain DSM 6115 / VKM B-1805 / 17) GN=Desku_3446 PE=4 SV=1
F6CPG6	0.396916	0.908255			6.43086	6.83394	6.67726	6.71278	5.81126	6.62144	6.0297	6.60479				-		10	10	18.949	125420000	1275	1	9.1	148.09	1304	0	0.908255	0.161003	0.396916	0.324903		F6CPG6	>tr|F6CPG6|F6CPG6_DESK7 ATP-dependent helicase/nuclease subunit A OS=Desulfotomaculum kuznetsovii (strain DSM 6115 / VKM B-1805 / 17) GN=addA PE=3 SV=1
F6CHA9	0.387247	1.46949			6.29565	6.16265	6.49348	6.00345	5.92499	5.64815	5.74933	6.08379				-		2	2	5.641	9252700	84	1	33.3	4.7755	45	0	1.46949	0.144657	0.387247	0.339229		F6CHA9	>tr|F6CHA9|F6CHA9_DESK7 Uncharacterized protein OS=Desulfotomaculum kuznetsovii (strain DSM 6115 / VKM B-1805 / 17) GN=Desku_2358 PE=4 SV=1
F6CP85	0.386365	0.919924			7.07857	6.75742	6.99374	7.667	6.46839	6.79466	6.84554	6.84268				-		18	14	205.4	2377500000	1236	1	48.6	46.138	416	0	0.919924	0.166104	0.386365	0.318404		F6CP85	>tr|F6CP85|F6CP85_DESK7 ATP-dependent Clp protease ATP-binding subunit ClpX OS=Desulfotomaculum kuznetsovii (strain DSM 6115 / VKM B-1805 / 17) GN=clpX PE=3 SV=1
F6CLL9	0.379524	1.33802			7.18316	7.5417	7.38798	7.21574	6.98275	7.05304	6.59399	7.1807				-		8	8	16.093	594310000	788	1	41.2	19.319	177	0	1.33802	0.153621	0.379524	0.329672		F6CLL9	>tr|F6CLL9|F6CLL9_DESK7 Cob(I)alamin adenosyltransferase OS=Desulfotomaculum kuznetsovii (strain DSM 6115 / VKM B-1805 / 17) GN=Desku_0045 PE=4 SV=1
F6CN22	0.379285	0.986956			6.13348	6.45988	6.15573	6.06193	5.71171	6.34893	5.63119	5.60205				-		4	4	8.1135	298080000	1029	1	19.6	32.44	306	0	0.986956	0.166935	0.379285	0.31676		F6CN22	>tr|F6CN22|F6CN22_DESK7 Cysteine synthase OS=Desulfotomaculum kuznetsovii (strain DSM 6115 / VKM B-1805 / 17) GN=Desku_0550 PE=3 SV=1
F6CNW0	0.379	1.10836			6.72032	6.07436	6.26795	6.21704	5.64435	5.95857	5.97733	6.18341				-		4	4	16.782	31552000	1170	1	35	15.16	140	0	1.10836	0.163899	0.379	0.321598		F6CNW0	>tr|F6CNW0|F6CNW0_DESK7 Ribonuclease VapC OS=Desulfotomaculum kuznetsovii (strain DSM 6115 / VKM B-1805 / 17) GN=vapC PE=3 SV=1
F6CLA1	0.374759	1.37527			7.981	8.0994	8.0454	7.65895	7.28666	7.61861	7.5764	7.80406				-		24	24	323.31	7525600000	740	1	68.4	44.783	408	0	1.37527	0.157931	0.374759	0.327121		F6CLA1	>tr|F6CLA1|F6CLA1_DESK7 Cysteine desulfurase IscS OS=Desulfotomaculum kuznetsovii (strain DSM 6115 / VKM B-1805 / 17) GN=iscS PE=3 SV=1
F6CJH9	0.371321	0.911324			7.1114	6.89027	6.54485	7.04076	6.37967	6.2136	6.97687	6.53185				-		6	6	19.464	278140000	460	1	44.8	16.823	145	0	0.911324	0.177969	0.371321	0.3077		F6CJH9	>tr|F6CJH9|F6CJH9_DESK7 Heat shock protein Hsp20 OS=Desulfotomaculum kuznetsovii (strain DSM 6115 / VKM B-1805 / 17) GN=Desku_1216 PE=3 SV=1
F6CID2	0.365979	0.931902			6.73128	6.31458	6.54709	7.05915	6.25787	5.96249	6.47448	6.49335				-		2	2	69.227	183170000	262	1	5.6	37.857	356	0	0.931902	0.178772	0.365979	0.304988		F6CID2	>tr|F6CID2|F6CID2_DESK7 ABC-2 type transporter OS=Desulfotomaculum kuznetsovii (strain DSM 6115 / VKM B-1805 / 17) GN=Desku_2831 PE=4 SV=1
F6CKE1	0.365103	1.35394			5.89007	6.085	6.39524	6.32282	5.93153	5.97523	5.62036	5.7056				-		26	26	169.86	8233900000	588	1	50.5	49.434	461	0	1.35394	0.166942	0.365103	0.31917		F6CKE1	>tr|F6CKE1|F6CKE1_DESK7 D-lactate dehydrogenase (Cytochrome) OS=Desulfotomaculum kuznetsovii (strain DSM 6115 / VKM B-1805 / 17) GN=Desku_3009 PE=4 SV=1
F6CK10	0.359108	2.73499			8.28445	8.0515	8.1211	8.14572	7.78988	7.89276	7.81737	7.66634				-		7	7	36.411	811970000	532	1	47.2	13.466	123	0	2.73499	0.146221	0.359108	0.336295		F6CK10	>tr|F6CK10|F6CK10_DESK7 Uncharacterized protein OS=Desulfotomaculum kuznetsovii (strain DSM 6115 / VKM B-1805 / 17) GN=Desku_1007 PE=4 SV=1
F6CIK7	0.358521	1.17947			6.22298	6.20371	6.53048	5.86032	5.61524	6.0077	5.88248	5.87798				-		5	5	28.551	185260000	301	1	16.3	36.947	338	0	1.17947	0.176104	0.358521	0.309096		F6CIK7	>tr|F6CIK7|F6CIK7_DESK7 Acetylserotonin O-methyltransferase OS=Desulfotomaculum kuznetsovii (strain DSM 6115 / VKM B-1805 / 17) GN=Desku_0280 PE=4 SV=1
F6CN82	0.35401	1.25737			7.73301	7.58512	7.39224	7.38769	7.44908	7.13094	7.24588	6.85612				-		16	16	40.782	1447800000	1050	1	35.3	56.978	515	0	1.25737	0.177818	0.35401	0.308055		F6CN82	>tr|F6CN82|F6CN82_DESK7 2,3-bisphosphoglycerate-independent phosphoglycerate mutase OS=Desulfotomaculum kuznetsovii (strain DSM 6115 / VKM B-1805 / 17) GN=gpmI PE=3 SV=1
F6CQ32	0.353568	1.59213			9.24512	9.25979	9.22531	9.12882	9.00672	8.90003	9.01611	8.5219				-		31	31	323.31	25501000000	1368	1	98.3	20.197	180	0	1.59213	0.168503	0.353568	0.315739		F6CQ32	>tr|F6CQ32|F6CQ32_DESK7 ATP synthase subunit delta OS=Desulfotomaculum kuznetsovii (strain DSM 6115 / VKM B-1805 / 17) GN=atpH PE=3 SV=1
F6CK30	0.353475	1.8623			6.33195	6.41167	6.19365	6.20393	5.90308	5.93135	5.73199	6.16089				-		8	8	14.071	192450000	540	1	22.7	44.766	405	0	1.8623	0.165922	0.353475	0.320575		F6CK30	>tr|F6CK30|F6CK30_DESK7 Riboflavin biosynthesis protein RibBA OS=Desulfotomaculum kuznetsovii (strain DSM 6115 / VKM B-1805 / 17) GN=ribBA PE=3 SV=1
F6CQ99	0.350448	1.81151			6.13279	6.18789	6.27911	6.36135	6.13431	5.70222	5.81486	5.90796				-		5	5	6.8811	70162000	1402	1	20	57.558	521	0	1.81151	0.166329	0.350448	0.317252		F6CQ99	>tr|F6CQ99|F6CQ99_DESK7 ABC-type transporter, periplasmic subunit OS=Desulfotomaculum kuznetsovii (strain DSM 6115 / VKM B-1805 / 17) GN=Desku_0108 PE=4 SV=1
F6CN83	0.349593	1.86118			8.83036	8.64791	8.67257	8.55471	8.449	8.40731	8.37118	8.07969				-		27	27	323.31	11923000000	1051	1	95.3	27.041	253	0	1.86118	0.166432	0.349593	0.31736		F6CN83	>tr|F6CN83|F6CN83_DESK7 Triosephosphate isomerase OS=Desulfotomaculum kuznetsovii (strain DSM 6115 / VKM B-1805 / 17) GN=tpiA PE=3 SV=1
F6CHE4	0.348745	1.50468			8.23122	7.80652	7.93569	8.08945	7.81169	7.62151	7.78552	7.44917				-		60	60	323.31	45540000000	105	1	73.3	79.146	718	0	1.50468	0.176918	0.348745	0.310083		F6CHE4	>tr|F6CHE4|F6CHE4_DESK7 Lactate utilization protein B/C OS=Desulfotomaculum kuznetsovii (strain DSM 6115 / VKM B-1805 / 17) GN=Desku_2393 PE=4 SV=1
F6CRI1	0.344251	4.06697			8.91407	8.9922	8.97023	8.89397	8.67981	8.58871	8.54489	8.58006				-		16	16	182.76	12887000000	1583	1	96.2	8.784	78	0	4.06697	0.152	0.344251	0.332005		F6CRI1	>tr|F6CRI1|F6CRI1_DESK7 Dissimilatory sulfite reductase D OS=Desulfotomaculum kuznetsovii (strain DSM 6115 / VKM B-1805 / 17) GN=Desku_3491 PE=4 SV=1
F6CK76	0.342884	0.793595			7.54228	7.10133	6.9284	6.79809	6.49991	7.15109	6.65823	6.68933				-		2	2	6.2931	350790000	555	1	15.1	19.566	186	0	0.793595	0.213905	0.342884	0.282353		F6CK76	>tr|F6CK76|F6CK76_DESK7 Pyruvate/ketoisovalerate oxidoreductase, gamma subunit OS=Desulfotomaculum kuznetsovii (strain DSM 6115 / VKM B-1805 / 17) GN=Desku_1911 PE=4 SV=1
F6CPD3	0.342128	0.464964			6.36461	6.89461	6.90813	7.03523	5.692	6.30981	6.79292	7.03934				-		11	11	15.611	254310000	1260	1	29.6	53.516	480	0	0.464964	0.247104	0.342128	0.256812		F6CPD3	>tr|F6CPD3|F6CPD3_DESK7 Uncharacterized protein OS=Desulfotomaculum kuznetsovii (strain DSM 6115 / VKM B-1805 / 17) GN=Desku_0613 PE=4 SV=1
F6CNV6	0.322812	0.980066			7.14789	6.92971	6.9762	7.45703	6.58323	7.09388	6.63555	6.90692				-		12	12	111.88	597000000	1168	1	26.9	69.701	644	0	0.980066	0.220813	0.322812	0.276143		F6CNV6	>tr|F6CNV6|F6CNV6_DESK7 Uncharacterized protein OS=Desulfotomaculum kuznetsovii (strain DSM 6115 / VKM B-1805 / 17) GN=Desku_3375 PE=4 SV=1
F6CLX2	0.321736	0.938617			8.16086	7.58825	7.39792	7.64765	7.37394	7.4806	7.45254	7.20066				-		7	7	28.873	847200000	845	1	71.2	7.9992	73	0	0.938617	0.22339	0.321736	0.273878		F6CLX2	>tr|F6CLX2|F6CLX2_DESK7 Nitrogen-fixing NifU domain-containing protein OS=Desulfotomaculum kuznetsovii (strain DSM 6115 / VKM B-1805 / 17) GN=Desku_0495 PE=4 SV=1
F6CHK7;F6CLT4	0.321529	0.352528			5.96338	5.91891	5.90661	7.38931	5.60387	6.30527	6.02592	5.95703				-		3	3	5.4115	136740000	142	2	6.7	49.92	465	0	0.352528	0.287565	0.321529	0.230886		F6CHK7	>tr|F6CHK7|F6CHK7_DESK7 Citrate transporter OS=Desulfotomaculum kuznetsovii (strain DSM 6115 / VKM B-1805 / 17) GN=Desku_2759 PE=4 SV=1
F6CQH2	0.317293	1.14386			7.11039	7.43161	7.66961	7.4187	7.28952	7.08311	6.85692	7.13159				-		32	32	136.99	2120700000	1439	1	44.2	73.413	636	0	1.14386	0.219759	0.317293	0.277022		F6CQH2	>tr|F6CQH2|F6CQH2_DESK7 Threonine--tRNA ligase OS=Desulfotomaculum kuznetsovii (strain DSM 6115 / VKM B-1805 / 17) GN=thrS PE=3 SV=1
F6CMF9	0.301997	2.14693			8.46581	8.47861	8.50389	8.24517	8.05888	8.02698	8.18899	8.21064				-		71	71	323.31	7189600000	931	1	73.8	92.359	828	0	2.14693	0.217135	0.301997	0.28079		F6CMF9	>tr|F6CMF9|F6CMF9_DESK7 ATPase AAA-2 domain protein OS=Desulfotomaculum kuznetsovii (strain DSM 6115 / VKM B-1805 / 17) GN=Desku_3183 PE=3 SV=1
F6CIH8	0.300192	0.606727			6.40547	6.35492	6.99925	5.94662	6.31283	6.2334	5.92797	6.03128				-		21	21	88.682	689320000	285	1	28.2	90.438	808	0	0.606727	0.269687	0.300192	0.243216		F6CIH8	>tr|F6CIH8|F6CIH8_DESK7 DNA gyrase subunit A OS=Desulfotomaculum kuznetsovii (strain DSM 6115 / VKM B-1805 / 17) GN=gyrA PE=3 SV=1
F6CPS3	0.300045	1.20937			8.11584	8.12215	8.10428	8.30683	7.66651	7.82752	7.74132	8.21357				-		11	11	134.96	3969800000	1310	1	29.4	43.82	381	0	1.20937	0.238044	0.300045	0.265317		F6CPS3	>tr|F6CPS3|F6CPS3_DESK7 4Fe-4S ferredoxin iron-sulfur binding domain-containing protein OS=Desulfotomaculum kuznetsovii (strain DSM 6115 / VKM B-1805 / 17) GN=Desku_1078 PE=4 SV=1
F6CH53	0.300031	0.982308			7.25964	7.53495	7.41424	7.34185	7.49949	6.8165	7.03965	6.99491				-		11	11	32.085	858030000	61	1	43.1	39.65	357	0	0.982308	0.246325	0.300031	0.259369		F6CH53	>tr|F6CH53|F6CH53_DESK7 Histidinol-phosphate aminotransferase OS=Desulfotomaculum kuznetsovii (strain DSM 6115 / VKM B-1805 / 17) GN=hisC PE=3 SV=1
F6CM89	0.297285	0.929537			6.23918	6.08284	6.14652	6.49202	5.67132	6.30272	5.81522	5.98215				-		8	8	18.732	124170000	896	1	23.1	47.793	420	0	0.929537	0.249017	0.297285	0.255664		F6CM89	>tr|F6CM89|F6CM89_DESK7 Processing peptidase OS=Desulfotomaculum kuznetsovii (strain DSM 6115 / VKM B-1805 / 17) GN=Desku_2532 PE=3 SV=1
F6CMW2	0.293664	1.45892			8.49574	8.33494	8.42257	8.06198	8.00135	8.07471	8.15375	7.91077				-		8	8	88.876	2158000000	1007	1	71.3	13.049	115	0	1.45892	0.236923	0.293664	0.265024		F6CMW2	>tr|F6CMW2|F6CMW2_DESK7 Histidine triad (HIT) protein OS=Desulfotomaculum kuznetsovii (strain DSM 6115 / VKM B-1805 / 17) GN=Desku_2655 PE=4 SV=1
F6CLQ1	0.29115	0.386848			7.20003	6.79765	7.17803	8.18557	6.79088	6.82634	7.36866	7.2108				-		14	14	63.266	947230000	810	1	28.7	61.611	540	0	0.386848	0.31008	0.29115	0.219061		F6CLQ1	>tr|F6CLQ1|F6CLQ1_DESK7 ABC-type transporter, periplasmic subunit OS=Desulfotomaculum kuznetsovii (strain DSM 6115 / VKM B-1805 / 17) GN=Desku_0146 PE=4 SV=1
F6CRE2	0.289995	0.423467			6.69598	6.61885	6.99577	7.42847	6.15641	6.30055	7.09405	7.02808				-		9	9	19.179	331780000	1561	1	58.9	22.269	207	0	0.423467	0.307598	0.289995	0.222364		F6CRE2	>tr|F6CRE2|F6CRE2_DESK7 Methionine synthase OS=Desulfotomaculum kuznetsovii (strain DSM 6115 / VKM B-1805 / 17) GN=Desku_2713 PE=4 SV=1
F6CL21	0.288506	1.98501			8.57526	8.5642	8.34737	8.26972	8.1214	8.16486	8.13207	8.18421				-		14	14	323.31	7656200000	701	1	79.9	17.77	164	0	1.98501	0.236188	0.288506	0.267523		F6CL21	>tr|F6CL21|F6CL21_DESK7 CheW protein OS=Desulfotomaculum kuznetsovii (strain DSM 6115 / VKM B-1805 / 17) GN=Desku_1822 PE=4 SV=1
F6CLX6	0.28832	0.360055			6.76038	5.78059	6.55921	6.82837	5.79918	6.57459	5.73196	6.66955				-		5	5	135.73	186950000	848	1	54.8	8.667	73	0	0.360055	0.31679	0.28832	0.214221		F6CLX6	>tr|F6CLX6|F6CLX6_DESK7 Uncharacterized protein OS=Desulfotomaculum kuznetsovii (strain DSM 6115 / VKM B-1805 / 17) GN=Desku_0499 PE=4 SV=1
F6CLA0	0.286505	0.647963			6.85492	7.57231	7.41204	6.74695	6.93266	6.89757	6.92574	6.68424				-		6	6	96.125	515530000	739	1	80.8	13.555	125	0	0.647963	0.280939	0.286505	0.236426		F6CLA0	>tr|F6CLA0|F6CLA0_DESK7 FeS cluster assembly scaffold protein NifU OS=Desulfotomaculum kuznetsovii (strain DSM 6115 / VKM B-1805 / 17) GN=Desku_2030 PE=4 SV=1
F6CRA6	0.285055	1.13225			7.59796	7.49733	7.23083	7.139	7.09384	6.90111	7.26717	7.06277				-		17	17	35.385	860990000	1539	1	15.2	155.07	1346	0	1.13225	0.25268	0.285055	0.251866		F6CRA6	>tr|F6CRA6|F6CRA6_DESK7 Uncharacterized protein OS=Desulfotomaculum kuznetsovii (strain DSM 6115 / VKM B-1805 / 17) GN=Desku_2330 PE=4 SV=1
F6CNX8	0.28158	1.85053			10.8344	10.6812	10.7049	10.8615	10.6485	10.4347	10.5426	10.3298				-		121	121	323.31	879650000000	1180	1	86.8	82.334	773	0	1.85053	0.24529	0.28158	0.260172		F6CNX8	>tr|F6CNX8|F6CNX8_DESK7 Copper amine oxidase-like domain-containing protein OS=Desulfotomaculum kuznetsovii (strain DSM 6115 / VKM B-1805 / 17) GN=Desku_3397 PE=4 SV=1
F6CQE7	0.281306	0.312119			6.82476	6.32118	6.12474	5.47124	5.7603	6.62436	5.40498	5.82705				-		6	6	15.497	223740000	1428	1	23.1	42.921	390	0	0.312119	0.338805	0.281306	0.203802		F6CQE7	>tr|F6CQE7|F6CQE7_DESK7 CRISPR-associated protein, Cmr3 OS=Desulfotomaculum kuznetsovii (strain DSM 6115 / VKM B-1805 / 17) GN=Desku_0446 PE=4 SV=1
F6CM29	0.280333	0.462732			7.56567	6.8453	6.98421	7.35004	6.33558	7.12678	6.82271	7.33882				-		7	7	92.442	851540000	874	1	91.2	9.0494	80	0	0.462732	0.30881	0.280333	0.220164		F6CM29	>tr|F6CM29|F6CM29_DESK7 RNA-binding protein Hfq OS=Desulfotomaculum kuznetsovii (strain DSM 6115 / VKM B-1805 / 17) GN=hfq PE=3 SV=1
F6CNZ0	0.279818	0.297411			5.28056	6.55143	5.79918	5.60345	5.12895	5.81556	6.19412	4.97672				-		13	13	94.464	2625000000	1187	1	59.4	30.668	283	0	0.297411	0.343088	0.279818	0.200738		F6CNZ0	>tr|F6CNZ0|F6CNZ0_DESK7 CoB--CoM heterodisulfide reductase OS=Desulfotomaculum kuznetsovii (strain DSM 6115 / VKM B-1805 / 17) GN=Desku_0192 PE=4 SV=1
F6CRE3	0.276816	0.259548			5.84478	5.80637	6.04568	7.56458	6.16745	6.19231	6.12213	5.67226				-		4	4	9.8396	123360000	1562	1	11.9	52.124	454	0	0.259548	0.361292	0.276816	0.192589		F6CRE3	>tr|F6CRE3|F6CRE3_DESK7 Uncharacterized protein OS=Desulfotomaculum kuznetsovii (strain DSM 6115 / VKM B-1805 / 17) GN=Desku_2714 PE=4 SV=1
F6CPI6	0.275934	0.478114			6.81666	6.17388	6.93658	6.86748	6.76006	6.68154	6.33668	5.91259				-		15	6	73.726	250810000	1285	1	54.7	40.552	369	0	0.478114	0.310893	0.275934	0.218672		F6CPI6	>tr|F6CPI6|F6CPI6_DESK7 Copper amine oxidase-like domain-containing protein OS=Desulfotomaculum kuznetsovii (strain DSM 6115 / VKM B-1805 / 17) GN=Desku_0848 PE=4 SV=1
F6CN48	0.271194	1.47946			5.84072	6.1727	6.13351	5.9	5.5957	5.74499	5.8502	5.77127				-		2	2	28.405	29474000	1043	1	6.4	59.225	545	0	1.47946	0.263018	0.271194	0.246876		F6CN48	>tr|F6CN48|F6CN48_DESK7 L-aspartate oxidase OS=Desulfotomaculum kuznetsovii (strain DSM 6115 / VKM B-1805 / 17) GN=Desku_0815 PE=4 SV=1
CON__sp|P35908|K22E_HUMAN	0.271031	0.324369		0.324369	6.78578	7.57674	7.06405	8.12717	7.17941	6.57493	7.51111	7.20417			+			28	23	323.31	605140000	14	1	56.3	65.432	639	0	0.324369	0.343589	0.271031	0.200058		CON__sp|P35908|K22E_HUMAN	>sp|P35908|K22E_HUMAN Keratin, type II cytoskeletal 2 epidermal OS=Homo sapiens GN=KRT2 PE=1 SV=2
F6CN98	0.2701	0.566159			6.52272	6.56142	6.08233	6.41609	5.89417	6.4868	5.69825	6.42295				-		6	6	19.311	97327000	1062	1	29.4	21.013	187	0	0.566159	0.307231	0.2701	0.220832		F6CN98	>tr|F6CN98|F6CN98_DESK7 Uncharacterized protein OS=Desulfotomaculum kuznetsovii (strain DSM 6115 / VKM B-1805 / 17) GN=Desku_3308 PE=4 SV=1
F6CQT2	0.268609	0.53939			10.1386	10.0776	10.1142	9.24267	9.75798	9.55382	9.74928	9.43756				-		50	36	323.31	122020000000	1472	1	83.1	44.894	420	0	0.53939	0.311063	0.268609	0.218228		F6CQT2	>tr|F6CQT2|F6CQT2_DESK7 Flagellin OS=Desulfotomaculum kuznetsovii (strain DSM 6115 / VKM B-1805 / 17) GN=Desku_1090 PE=3 SV=1
F6CHZ1	0.266194	0.891811			8.1274	8.01966	7.99481	7.76139	7.81756	7.79686	7.8983	7.32576				-		16	16	94.834	1971200000	185	1	41.9	49.511	451	0	0.891811	0.287471	0.266194	0.231281		F6CHZ1	>tr|F6CHZ1|F6CHZ1_DESK7 Extracellular ligand-binding receptor OS=Desulfotomaculum kuznetsovii (strain DSM 6115 / VKM B-1805 / 17) GN=Desku_2784 PE=4 SV=1
F6CN42	0.265654	1.45159			7.43369	7.49613	7.68814	7.31131	7.10769	7.16385	7.21437	7.38075				-		24	24	291.35	715340000	1040	1	19	164.47	1434	0	1.45159	0.269956	0.265654	0.241896		F6CN42	>tr|F6CN42|F6CN42_DESK7 Uncharacterized protein OS=Desulfotomaculum kuznetsovii (strain DSM 6115 / VKM B-1805 / 17) GN=Desku_0571 PE=4 SV=1
F6CJ03	0.264857	0.537641			7.57039	8.48593	8.46237	7.96832	8.01191	7.86101	7.85572	7.69895				-		8	8	36.626	1165300000	378	1	35.8	16.627	148	0	0.537641	0.31348	0.264857	0.215638		F6CJ03	>tr|F6CJ03|F6CJ03_DESK7 Uncharacterized protein OS=Desulfotomaculum kuznetsovii (strain DSM 6115 / VKM B-1805 / 17) GN=Desku_1545 PE=4 SV=1
F6CJP1	0.261087	0.380474			5.92776	6.54197	6.3925	6.731	5.69323	6.58985	5.73327	6.53252				-		8	8	78.129	144820000	493	1	27.6	39.23	362	0	0.380474	0.34388	0.261087	0.200961		F6CJP1	>tr|F6CJP1|F6CJP1_DESK7 3-dehydroquinate synthase OS=Desulfotomaculum kuznetsovii (strain DSM 6115 / VKM B-1805 / 17) GN=aroB PE=3 SV=1
F6CJE5	0.259866	1.31482			6.21683	6.15782	6.02576	6.14016	5.93698	5.64695	5.81061	6.10656				-		8	8	22.554	390920000	442	1	17.7	64.528	583	0	1.31482	0.280946	0.259866	0.235131		F6CJE5	>tr|F6CJE5|F6CJE5_DESK7 DNA polymerase III, subunits gamma and tau OS=Desulfotomaculum kuznetsovii (strain DSM 6115 / VKM B-1805 / 17) GN=Desku_0025 PE=4 SV=1
F6CQ21	0.259101	1.1333			8.4135	8.19665	8.08721	8.04805	8.05312	7.75325	8.09954	7.80309				-		48	48	303.86	2152100000	1360	1	40.1	154.75	1475	0	1.1333	0.287532	0.259101	0.231407		F6CQ21	>tr|F6CQ21|F6CQ21_DESK7 S-layer domain-containing protein OS=Desulfotomaculum kuznetsovii (strain DSM 6115 / VKM B-1805 / 17) GN=Desku_3414 PE=4 SV=1
F6CQD9	0.258716	0.483174			7.09332	7.28172	7.11634	6.82029	7.31273	6.59867	7.05138	6.31402				-		6	6	9.5094	171810000	1422	1	43.2	13.357	118	0	0.483174	0.329914	0.258716	0.208071		F6CQD9	>tr|F6CQD9|F6CQD9_DESK7 Ribosomal silencing factor RsfS OS=Desulfotomaculum kuznetsovii (strain DSM 6115 / VKM B-1805 / 17) GN=rsfS PE=3 SV=1
F6CJ61	0.257977	0.679427			6.09086	5.76194	6.15711	6.52273	5.96093	5.86727	5.61117	6.06136				-		3	3	1.9475	23179000	401	1	47.8	7.6706	69	0.0061983	0.679427	0.311129	0.257977	0.217993		F6CJ61	>tr|F6CJ61|F6CJ61_DESK7 Uncharacterized protein OS=Desulfotomaculum kuznetsovii (strain DSM 6115 / VKM B-1805 / 17) GN=Desku_1891 PE=4 SV=1
F6CK75	0.257636	1.6158			7.75295	7.7645	7.55598	7.54245	7.36695	7.27889	7.56828	7.37122				-		14	14	80.091	1978800000	554	1	49.6	39.243	371	0	1.6158	0.278588	0.257636	0.237217		F6CK75	>tr|F6CK75|F6CK75_DESK7 Peptidase T-like protein OS=Desulfotomaculum kuznetsovii (strain DSM 6115 / VKM B-1805 / 17) GN=Desku_1910 PE=4 SV=1
F6CML9	0.255109	0.343381			5.90694	7.15857	7.10724	6.58107	6.56316	6.66739	6.42459	6.07826				-		6	6	11.319	170850000	964	1	42.2	21.56	204	0	0.343381	0.360305	0.255109	0.1935		F6CML9	>tr|F6CML9|F6CML9_DESK7 N-(5-phosphoribosyl)anthranilate isomerase OS=Desulfotomaculum kuznetsovii (strain DSM 6115 / VKM B-1805 / 17) GN=trpF PE=3 SV=1
F6CM16	0.255103	0.394466			6.86069	6.20681	5.60687	6.56235	6.25568	6.13323	5.97544	5.85195				-		3	3	5.7135	50625000	863	1	22.8	15.813	136	0	0.394466	0.345496	0.255103	0.198722		F6CM16	>tr|F6CM16|F6CM16_DESK7 Response regulator receiver protein OS=Desulfotomaculum kuznetsovii (strain DSM 6115 / VKM B-1805 / 17) GN=Desku_0542 PE=4 SV=1
F6CR49	0.254502	3.01832			8.79789	8.70008	8.76215	8.88249	8.50703	8.49775	8.57974	8.54009				-		35	35	323.31	25426000000	1513	1	64.7	47.975	417	0	3.01832	0.269099	0.254502	0.244158		F6CR49	>tr|F6CR49|F6CR49_DESK7 Uncharacterized protein OS=Desulfotomaculum kuznetsovii (strain DSM 6115 / VKM B-1805 / 17) GN=Desku_2156 PE=4 SV=1
F6CP00	0.250692	0.955785			6.87009	6.6077	6.33913	6.58136	6.34733	6.56892	6.20782	6.27145				-		8	8	27.022	277720000	1190	1	48.9	20.33	186	0	0.955785	0.307603	0.250692	0.221053		F6CP00	>tr|F6CP00|F6CP00_DESK7 Stage V sporulation protein T OS=Desulfotomaculum kuznetsovii (strain DSM 6115 / VKM B-1805 / 17) GN=Desku_0202 PE=4 SV=1
F6CIU4	0.249725	0.478654			6.61184	5.67975	6.12655	6.06956	5.95812	5.56655	5.74812	6.21601				-		3	3	2.8695	23047000	339	1	39.8	11.066	98	0.00072464	0.478654	0.34098	0.249725	0.201917		F6CIU4	>tr|F6CIU4|F6CIU4_DESK7 Sporulation protein, YlmC/YmxH family OS=Desulfotomaculum kuznetsovii (strain DSM 6115 / VKM B-1805 / 17) GN=Desku_1170 PE=4 SV=1
F6CIC8	0.248896	1.29737			8.35212	8.24812	8.15664	8.09342	8.17707	7.92435	7.98732	7.76598				-		53	53	229.36	2505500000	260	1	53.2	99.942	891	0	1.29737	0.298286	0.248896	0.225863		F6CIC8	>tr|F6CIC8|F6CIC8_DESK7 Uncharacterized protein OS=Desulfotomaculum kuznetsovii (strain DSM 6115 / VKM B-1805 / 17) GN=Desku_2827 PE=4 SV=1
F6CMB8	0.248261	1.43202			6.2299	6.44753	6.26813	6.46388	5.90329	6.23416	6.15259	6.12636				-		4	4	23.818	77303000	906	1	21.1	27.436	256	0	1.43202	0.296272	0.248261	0.227148		F6CMB8	>tr|F6CMB8|F6CMB8_DESK7 RNA methyltransferase, TrmH family, group 3 OS=Desulfotomaculum kuznetsovii (strain DSM 6115 / VKM B-1805 / 17) GN=Desku_3140 PE=3 SV=1
F6CQK8	0.248062	0.36126			6.04836	6.63314	6.20985	6.13157	5.46061	6.36318	6.55618	5.65071				-		7	7	4.1017	115770000	1457	1	27.2	31.316	283	0	0.36126	0.364122	0.248062	0.191292		F6CQK8	>tr|F6CQK8|F6CQK8_DESK7 dTDP-4-dehydrorhamnose reductase OS=Desulfotomaculum kuznetsovii (strain DSM 6115 / VKM B-1805 / 17) GN=Desku_0718 PE=4 SV=1
F6CPS2	0.247078	1.45181			8.63415	8.56104	8.66975	8.96837	8.47088	8.453	8.41789	8.50323				-		39	39	323.31	23675000000	1309	1	71.1	43.508	391	0	1.45181	0.297434	0.247078	0.226399		F6CPS2	>tr|F6CPS2|F6CPS2_DESK7 Cyclic nucleotide-binding protein OS=Desulfotomaculum kuznetsovii (strain DSM 6115 / VKM B-1805 / 17) GN=Desku_1077 PE=4 SV=1
F6CLR0	0.242311	1.67067			6.18328	6.33406	6.0342	6.0854	5.8606	5.841	5.9394	6.0267				-		5	5	11.132	118660000	813	1	27.7	27.699	253	0	1.67067	0.300344	0.242311	0.224699		F6CLR0	>tr|F6CLR0|F6CLR0_DESK7 Uncharacterized protein OS=Desulfotomaculum kuznetsovii (strain DSM 6115 / VKM B-1805 / 17) GN=Desku_0155 PE=4 SV=1
F6CIW0	0.240019	0.609016			7.39375	7.84962	7.55635	8.11414	7.38259	7.34459	7.45483	7.77178				-		14	14	185.43	1897400000	352	1	50.9	31.811	287	0	0.609016	0.340639	0.240019	0.202254		F6CIW0	>tr|F6CIW0|F6CIW0_DESK7 CoB--CoM heterodisulfide reductase OS=Desulfotomaculum kuznetsovii (strain DSM 6115 / VKM B-1805 / 17) GN=Desku_1501 PE=4 SV=1
F6CJ69	0.238755	1.44791			8.7855	8.96409	8.85457	8.65472	8.49133	8.52317	8.75468	8.53467				-		10	10	116.13	5618900000	409	1	63.4	13.002	123	0	1.44791	0.309691	0.238755	0.219347		F6CJ69	>tr|F6CJ69|F6CJ69_DESK7 Dinitrogenase iron-molybdenum cofactor biosynthesis protein OS=Desulfotomaculum kuznetsovii (strain DSM 6115 / VKM B-1805 / 17) GN=Desku_1899 PE=4 SV=1
F6CMM3	0.235983	1.89029			6.87954	7.11045	6.88855	7.05381	6.68046	6.70512	6.83022	6.77262				-		14	14	35.409	674790000	968	1	35.1	57.006	521	0	1.89029	0.308169	0.235983	0.221065		F6CMM3	>tr|F6CMM3|F6CMM3_DESK7 Anthranilate synthase component 1 OS=Desulfotomaculum kuznetsovii (strain DSM 6115 / VKM B-1805 / 17) GN=trpE PE=3 SV=1
F6CJK3	0.235041	2.12406			7.79587	7.56724	7.68942	7.76157	7.54932	7.46352	7.46464	7.39644				-		13	13	88.574	1299400000	474	1	63.2	23.479	212	0	2.12406	0.307274	0.235041	0.221849		F6CJK3	>tr|F6CJK3|F6CJK3_DESK7 TrkA-C domain protein OS=Desulfotomaculum kuznetsovii (strain DSM 6115 / VKM B-1805 / 17) GN=Desku_1240 PE=4 SV=1
F6CGU9	0.232436	0.735335			6.20634	6.37903	6.04225	5.79917	5.93197	5.79946	5.66404	6.10159				-		3	3	7.9276	98384000	22	1	21.6	23.572	213	0	0.735335	0.342957	0.232436	0.201276		F6CGU9	>tr|F6CGU9|F6CGU9_DESK7 Fimbrial assembly family protein OS=Desulfotomaculum kuznetsovii (strain DSM 6115 / VKM B-1805 / 17) GN=Desku_1975 PE=4 SV=1
F6CRI2	0.231642	1.75428			9.92473	9.91544	9.99288	10.1614	9.66275	9.73769	9.80502	9.86246				-		69	69	323.31	401440000000	1584	1	98.2	44.184	395	0	1.75428	0.312519	0.231642	0.216201		F6CRI2	>tr|F6CRI2|F6CRI2_DESK7 Sulfite reductase, dissimilatory-type beta subunit OS=Desulfotomaculum kuznetsovii (strain DSM 6115 / VKM B-1805 / 17) GN=Desku_3492 PE=4 SV=1
F6CQD0	0.231087	0.829969			8.04634	8.1876	8.25394	7.67389	7.94448	7.70544	7.76842	7.81909				-		16	16	90.807	1197900000	1418	1	35	62.189	568	0	0.829969	0.339555	0.231087	0.202853		F6CQD0	>tr|F6CQD0|F6CQD0_DESK7 Copper amine oxidase-like domain-containing protein OS=Desulfotomaculum kuznetsovii (strain DSM 6115 / VKM B-1805 / 17) GN=Desku_0429 PE=4 SV=1
F6CQ33	0.230869	2.05075			8.73573	8.63663	8.66892	8.76521	8.38083	8.38017	8.53802	8.58398				-		24	24	323.31	15506000000	1369	1	84.8	18.512	164	0	2.05075	0.311211	0.230869	0.217668		F6CQ33	>tr|F6CQ33|F6CQ33_DESK7 ATP synthase subunit b OS=Desulfotomaculum kuznetsovii (strain DSM 6115 / VKM B-1805 / 17) GN=atpF PE=3 SV=1
F6CLS1	0.229268	0.107763			7.8415	6.00531	5.93056	6.26664	8.18693	5.36191	5.68085	5.89726				-		2	2	3.4414	5019200000	821	1	5.5	38.418	345	0.00074405	0.107763	0.524388	0.229268	0.128394		F6CLS1	>tr|F6CLS1|F6CLS1_DESK7 TRAP dicarboxylate transporter, DctP subunit OS=Desulfotomaculum kuznetsovii (strain DSM 6115 / VKM B-1805 / 17) GN=Desku_0166 PE=4 SV=1
F6CH50	0.229135	1.06849			7.87082	7.68245	7.77019	7.42431	7.43209	7.61476	7.44345	7.34094				-		19	19	99.824	2370000000	58	1	69.4	26.601	248	0	1.06849	0.334144	0.229135	0.206169		F6CH50	>tr|F6CH50|F6CH50_DESK7 1-(5-phosphoribosyl)-5-[(5-phosphoribosylamino)methylideneamino] imidazole-4-carboxamide isomerase OS=Desulfotomaculum kuznetsovii (strain DSM 6115 / VKM B-1805 / 17) GN=hisA PE=3 SV=1
F6CNB0	0.228808	0.246889			6.80494	6.60505	5.49199	6.55738	5.74715	5.72375	6.44934	6.62388				-		8	8	45.793	1016500000	1068	1	44.3	33.012	314	0	0.246889	0.41358	0.228808	0.166135		F6CNB0	>tr|F6CNB0|F6CNB0_DESK7 1-deoxy-D-xylulose-5-phosphate synthase OS=Desulfotomaculum kuznetsovii (strain DSM 6115 / VKM B-1805 / 17) GN=Desku_3320 PE=4 SV=1
F6CP98	0.226927	1.05759			6.30255	6.2169	5.91847	6.43467	6.04309	5.97741	5.99701	5.94738				-		2	2	2.3526	60541000	1242	1	6.1	25.233	231	0.0028269	1.05759	0.337293	0.226927	0.2042		F6CP98	>tr|F6CP98|F6CP98_DESK7 DNA repair protein RadC OS=Desulfotomaculum kuznetsovii (strain DSM 6115 / VKM B-1805 / 17) GN=Desku_0411 PE=3 SV=1
F6CH95	0.225708	0.227298			5.91573	5.25584	6.62465	7.02963	5.87304	6.17587	5.83589	6.03822				-		6	6	34.463	124640000	77	1	5.7	145.75	1298	0	0.227298	0.425235	0.225708	0.161284		F6CH95	>tr|F6CH95|F6CH95_DESK7 Cobaltochelatase OS=Desulfotomaculum kuznetsovii (strain DSM 6115 / VKM B-1805 / 17) GN=Desku_2227 PE=4 SV=1
F6CHY8	0.224144	1.08801			7.91933	7.77826	7.7087	7.45557	7.53058	7.43122	7.6008	7.40269				-		9	9	99.449	848910000	183	1	76.8	16.641	151	0	1.08801	0.34029	0.224144	0.202429		F6CHY8	>tr|F6CHY8|F6CHY8_DESK7 Uncharacterized protein OS=Desulfotomaculum kuznetsovii (strain DSM 6115 / VKM B-1805 / 17) GN=Desku_2780 PE=4 SV=1
F6CQE1	0.223873	0.77558			7.71	7.78898	7.83583	7.40613	7.43737	7.75347	7.3996	7.25501				-		34	34	169.27	3904700000	1423	1	67.3	61.913	554	0	0.77558	0.352229	0.223873	0.195921		F6CQE1	>tr|F6CQE1|F6CQE1_DESK7 Long-chain-fatty-acid--CoA ligase OS=Desulfotomaculum kuznetsovii (strain DSM 6115 / VKM B-1805 / 17) GN=Desku_0440 PE=4 SV=1
F6CR86	0.22351	0.999194			7.00856	7.026	7.27653	7.07287	6.64567	6.79012	7.08743	6.96671				-		5	5	12.121	102640000	1528	1	27.7	20.951	191	0	0.999194	0.343237	0.22351	0.200439		F6CR86	>tr|F6CR86|F6CR86_DESK7 Histidine kinase OS=Desulfotomaculum kuznetsovii (strain DSM 6115 / VKM B-1805 / 17) GN=Desku_2310 PE=4 SV=1
F6CJI5	0.222369	0.759027			6.30028	6.07823	5.96518	5.86236	5.69687	5.85831	5.63547	6.12593				-		3	3	3.6966	21152000	463	1	7.8	57.079	497	0	0.759027	0.357805	0.222369	0.194333		F6CJI5	>tr|F6CJI5|F6CJI5_DESK7 Glycogen synthase OS=Desulfotomaculum kuznetsovii (strain DSM 6115 / VKM B-1805 / 17) GN=glgA PE=3 SV=1
F6CH28	0.222044	0.704373			7.15278	7.48545	7.05266	7.68264	7.03531	7.04821	7.21243	7.18941				-		12	12	115.62	594070000	45	1	58.9	21.711	190	0	0.704373	0.360819	0.222044	0.192538		F6CH28	>tr|F6CH28|F6CH28_DESK7 Fe-S oxidoreductase OS=Desulfotomaculum kuznetsovii (strain DSM 6115 / VKM B-1805 / 17) GN=Desku_1436 PE=4 SV=1
F6CH99	0.220859	0.27181			6.02148	5.96198	5.88112	7.27616	6.01203	6.2154	5.99105	6.03883				-		7	7	13.755	142030000	79	1	20.6	39.804	355	0	0.27181	0.414765	0.220859	0.165373		F6CH99	>tr|F6CH99|F6CH99_DESK7 Mg-protoporphyrin IX chelatase OS=Desulfotomaculum kuznetsovii (strain DSM 6115 / VKM B-1805 / 17) GN=Desku_2231 PE=3 SV=1
F6CQ92	0.218989	0.369918			6.88988	7.18988	7.29493	7.42833	6.52821	6.7029	7.55139	7.14457				-		20	20	58.39	1891300000	1398	1	21.6	115.08	1046	0	0.369918	0.396335	0.218989	0.174232		F6CQ92	>tr|F6CQ92|F6CQ92_DESK7 Acriflavin resistance protein OS=Desulfotomaculum kuznetsovii (strain DSM 6115 / VKM B-1805 / 17) GN=Desku_0101 PE=3 SV=1
F6CPR6	0.217601	4.16286			9.99529	9.95762	9.99056	10.0427	9.73973	9.78435	9.78537	9.80627				-		61	61	323.31	390230000000	1303	1	99	47.822	420	0	4.16286	0.319923	0.217601	0.212828		F6CPR6	>tr|F6CPR6|F6CPR6_DESK7 Sulfate adenylyltransferase OS=Desulfotomaculum kuznetsovii (strain DSM 6115 / VKM B-1805 / 17) GN=Desku_1071 PE=4 SV=1
F6CHA8	0.217041	0.918421			6.27387	6.22013	6.13903	5.82491	5.70733	5.96326	5.91616	6.00303				-		6	5	50.642	64458000	83	1	9	82.577	756	0	0.918421	0.360137	0.217041	0.193775		F6CHA8	>tr|F6CHA8|F6CHA8_DESK7 Cell division protein FtsK/SpoIIIE OS=Desulfotomaculum kuznetsovii (strain DSM 6115 / VKM B-1805 / 17) GN=Desku_2357 PE=3 SV=1
F6CNV3	0.216554	1.38331			7.62829	7.66	7.39155	7.70425	7.4733	7.25493	7.37696	7.41268				-		15	15	86.446	1163000000	1165	1	59.6	38.943	366	0	1.38331	0.343597	0.216554	0.199828		F6CNV3	>tr|F6CNV3|F6CNV3_DESK7 Uncharacterized protein OS=Desulfotomaculum kuznetsovii (strain DSM 6115 / VKM B-1805 / 17) GN=Desku_3372 PE=4 SV=1
F6CL24	0.216233	0.325424			6.60192	7.04403	6.2578	7.25612	6.81879	6.91433	6.21713	6.34469				-		6	6	6.8771	219650000	704	1	15.6	39.79	377	0	0.325424	0.407586	0.216233	0.168634		F6CL24	>tr|F6CL24|F6CL24_DESK7 Methyl-accepting chemotaxis sensory transducer OS=Desulfotomaculum kuznetsovii (strain DSM 6115 / VKM B-1805 / 17) GN=Desku_1825 PE=4 SV=1
F6CMB9	0.214758	0.640254			7.28861	7.01301	7.0054	6.62706	6.92704	6.68208	6.89404	6.57187				-		4	4	18.565	113660000	907	1	42.7	15.77	143	0	0.640254	0.374464	0.214758	0.185082		F6CMB9	>tr|F6CMB9|F6CMB9_DESK7 Mini-ribonuclease 3 OS=Desulfotomaculum kuznetsovii (strain DSM 6115 / VKM B-1805 / 17) GN=mrnC PE=3 SV=1
F6CIG5	0.212237	0.661044			7.55002	7.38961	7.15082	7.00264	7.01544	7.04297	7.3199	6.86583				-		8	8	14.718	227690000	276	1	72.8	10.589	92	0	0.661044	0.376997	0.212237	0.183858		F6CIG5	>tr|F6CIG5|F6CIG5_DESK7 Antitoxin OS=Desulfotomaculum kuznetsovii (strain DSM 6115 / VKM B-1805 / 17) GN=Desku_2864 PE=3 SV=1
F6CRI8	0.212235	0.838592			6.34747	6.45115	6.24388	6.10593	5.86623	5.95833	6.33098	6.14395				-		5	5	66.435	243170000	1588	1	31.8	21.773	192	0	0.838592	0.365691	0.212235	0.188364		F6CRI8	>tr|F6CRI8|F6CRI8_DESK7 Tetratricopeptide TPR_1 repeat-containing protein OS=Desulfotomaculum kuznetsovii (strain DSM 6115 / VKM B-1805 / 17) GN=Desku_3498 PE=4 SV=1
F6CLV5	0.211848	1.03776			7.84123	7.59092	7.65771	7.49194	7.30122	7.41086	7.65037	7.37195				-		5	5	44.224	1072100000	841	1	37.2	11.887	113	0	1.03776	0.364193	0.211848	0.191612		F6CLV5	>tr|F6CLV5|F6CLV5_DESK7 Alkyl hydroperoxide reductase AhpD OS=Desulfotomaculum kuznetsovii (strain DSM 6115 / VKM B-1805 / 17) GN=Desku_0323 PE=3 SV=1
F6CIW1	0.20904	0.792549			7.81353	8.29414	7.79989	8.20531	7.8767	7.82142	7.79335	7.78524				-		12	11	112.16	1673100000	353	1	64.7	14.772	133	0	0.792549	0.374642	0.20904	0.184854		F6CIW1	>tr|F6CIW1|F6CIW1_DESK7 Heterodisulfide reductase subunit C-like protein OS=Desulfotomaculum kuznetsovii (strain DSM 6115 / VKM B-1805 / 17) GN=Desku_1502 PE=4 SV=1
F6CNE5	0.208915	0.995447			7.86179	7.73689	7.62974	8.04995	7.66808	7.48269	7.7457	7.54625				-		29	29	127.95	1262100000	1079	1	50.4	69.172	607	0	0.995447	0.366646	0.208915	0.188563		F6CNE5	>tr|F6CNE5|F6CNE5_DESK7 SMC domain protein OS=Desulfotomaculum kuznetsovii (strain DSM 6115 / VKM B-1805 / 17) GN=Desku_2096 PE=4 SV=1
F6CMG9	0.206417	0.158512			7.86243	6.0817	7.83049	8.24035	7.28625	6.93372	7.48524	7.48409				-		10	10	11.303	766160000	939	1	21.7	57.266	497	0	0.158512	0.498142	0.206417	0.13759		F6CMG9	>tr|F6CMG9|F6CMG9_DESK7 Lysine--tRNA ligase OS=Desulfotomaculum kuznetsovii (strain DSM 6115 / VKM B-1805 / 17) GN=lysS PE=3 SV=1
F6CPR9	0.205986	1.97844			10.6107	10.4984	10.5033	10.7209	10.3455	10.3641	10.3653	10.4345				-		103	103	323.31	1260100000000	1306	1	78.1	70.561	627	0	1.97844	0.354962	0.205986	0.195027		F6CPR9	>tr|F6CPR9|F6CPR9_DESK7 Adenylylsulfate reductase, alpha subunit OS=Desulfotomaculum kuznetsovii (strain DSM 6115 / VKM B-1805 / 17) GN=Desku_1074 PE=4 SV=1
F6CMW1	0.205887	0.266401			6.10918	7.14048	6.01339	6.37538	6.32331	6.61027	6.17949	5.70181				-		7	7	62.77	683490000	1006	1	55.2	6.952	58	0	0.266401	0.43921	0.205887	0.156193		F6CMW1	>tr|F6CMW1|F6CMW1_DESK7 30S ribosomal protein S21 OS=Desulfotomaculum kuznetsovii (strain DSM 6115 / VKM B-1805 / 17) GN=rpsU PE=3 SV=1
F6CMM2	0.20543	0.61248			6.62126	6.72122	6.6468	6.74929	6.12608	6.87163	6.37827	6.54085				-		5	5	9.2185	302060000	967	1	31.9	23.501	213	0	0.61248	0.391624	0.20543	0.177237		F6CMM2	>tr|F6CMM2|F6CMM2_DESK7 Glutamine amidotransferase of anthranilate synthase OS=Desulfotomaculum kuznetsovii (strain DSM 6115 / VKM B-1805 / 17) GN=Desku_1856 PE=4 SV=1
F6CI81	0.20325	0.320017			7.79195	8.18287	8.29811	7.7145	8.22937	7.88705	7.15281	7.9052				-		5	5	23.728	906100000	233	1	84.1	7.7969	69	0	0.320017	0.428505	0.20325	0.160157		F6CI81	>tr|F6CI81|F6CI81_DESK7 4Fe-4S ferredoxin iron-sulfur binding domain-containing protein OS=Desulfotomaculum kuznetsovii (strain DSM 6115 / VKM B-1805 / 17) GN=Desku_1496 PE=4 SV=1
F6CL19	0.202203	0.81842			6.33176	6.40097	6.6255	6.51457	6.09684	6.44683	6.07203	6.44829				-		6	6	7.4035	125500000	699	1	19.3	46.085	451	0	0.81842	0.38438	0.202203	0.180021		F6CL19	>tr|F6CL19|F6CL19_DESK7 Chemotaxis response regulator protein-glutamate methylesterase OS=Desulfotomaculum kuznetsovii (strain DSM 6115 / VKM B-1805 / 17) GN=cheB PE=3 SV=1
F6CNF7	0.200277	0.379816			6.35664	7.32274	6.8235	7.19103	6.89161	6.61086	6.57462	6.8157				-		8	8	60.585	228010000	1089	1	9.7	86.467	796	0	0.379816	0.423093	0.200277	0.162848		F6CNF7	>tr|F6CNF7|F6CNF7_DESK7 O-antigen polymerase OS=Desulfotomaculum kuznetsovii (strain DSM 6115 / VKM B-1805 / 17) GN=Desku_2109 PE=4 SV=1
F6CML8	0.199973	0.903066			7.4555	7.2565	7.53806	7.53362	7.30404	6.97589	7.36109	7.34278				-		11	11	86.635	2258000000	963	1	42.7	43.125	396	0	0.903066	0.383316	0.199973	0.179798		F6CML8	>tr|F6CML8|F6CML8_DESK7 Tryptophan synthase beta chain OS=Desulfotomaculum kuznetsovii (strain DSM 6115 / VKM B-1805 / 17) GN=trpB PE=3 SV=1
F6CHC8	0.199425	1.22033			8.18182	7.95434	7.96918	7.84879	7.68855	7.93036	7.76334	7.77417				-		8	8	191.73	1475400000	97	1	100	8.9084	86	0	1.22033	0.377257	0.199425	0.183581		F6CHC8	>tr|F6CHC8|F6CHC8_DESK7 Stage V sporulation protein S OS=Desulfotomaculum kuznetsovii (strain DSM 6115 / VKM B-1805 / 17) GN=Desku_2377 PE=4 SV=1
F6CJ68	0.198608	0.702271			7.84459	7.50077	7.7164	8.12665	7.50834	7.61633	7.56277	7.70654				-		13	13	57.378	1550700000	408	1	51.6	30.627	285	0	0.702271	0.395569	0.198608	0.174614		F6CJ68	>tr|F6CJ68|F6CJ68_DESK7 Cobyrinic acid ac-diamide synthase OS=Desulfotomaculum kuznetsovii (strain DSM 6115 / VKM B-1805 / 17) GN=Desku_1898 PE=4 SV=1
F6CKU5	0.198175	0.902722			8.67369	8.34531	8.43525	8.37378	8.4879	8.20949	8.24177	8.09618				-		28	28	234.04	10183000000	675	1	76	43.078	392	0	0.902722	0.388268	0.198175	0.178337		F6CKU5	>tr|F6CKU5|F6CKU5_DESK7 LL-diaminopimelate aminotransferase OS=Desulfotomaculum kuznetsovii (strain DSM 6115 / VKM B-1805 / 17) GN=dapL PE=3 SV=1
F6CKI3	0.19748	0.510769			7.44756	7.44877	7.48765	7.85846	7.22121	7.1503	7.28517	7.79585				-		22	22	177.06	11247000000	620	1	76.3	29.983	274	0	0.510769	0.409674	0.19748	0.167711		F6CKI3	>tr|F6CKI3|F6CKI3_DESK7 50S ribosomal protein L2 OS=Desulfotomaculum kuznetsovii (strain DSM 6115 / VKM B-1805 / 17) GN=rplB PE=3 SV=1
F6CH31	0.196186	0.250417			7.4371	6.73829	6.52395	7.01903	6.72882	6.67803	6.14947	7.37732				-		24	24	165.2	3249200000	46	1	55.2	45.641	420	0	0.250417	0.46028	0.196186	0.148675		F6CH31	>tr|F6CH31|F6CH31_DESK7 Subtilisin OS=Desulfotomaculum kuznetsovii (strain DSM 6115 / VKM B-1805 / 17) GN=Desku_1439 PE=4 SV=1
F6CR94	0.19512	1.95272			7.5192	7.60867	7.55817	7.76457	7.41194	7.42677	7.41263	7.41878				-		15	15	45.982	1868100000	1536	1	42.6	46.735	427	0	1.95272	0.37465	0.19512	0.185131		F6CR94	>tr|F6CR94|F6CR94_DESK7 Small GTP-binding protein OS=Desulfotomaculum kuznetsovii (strain DSM 6115 / VKM B-1805 / 17) GN=Desku_2318 PE=4 SV=1
F6CJ64	0.194696	0.490178			7.43143	6.98845	7.06062	7.19254	7.14417	6.93987	7.25139	6.55882				-		6	6	12.205	207890000	404	1	36.6	15.821	145	0	0.490178	0.415983	0.194696	0.164854		F6CJ64	>tr|F6CJ64|F6CJ64_DESK7 Nitrogen-fixing NifU domain protein OS=Desulfotomaculum kuznetsovii (strain DSM 6115 / VKM B-1805 / 17) GN=Desku_1894 PE=4 SV=1
F6CNY6	0.193974	0.952416			8.0327	7.77104	7.87985	8.11274	7.63109	7.82091	7.92252	7.64591				-		54	28	323.31	4569100000	1183	1	62.2	110.12	1004	0	0.952416	0.393474	0.193974	0.175693		F6CNY6	>tr|F6CNY6|F6CNY6_DESK7 FAD dependent oxidoreductase OS=Desulfotomaculum kuznetsovii (strain DSM 6115 / VKM B-1805 / 17) GN=Desku_0188 PE=4 SV=1
F6CLV3	0.193553	0.753733			6.7758	7.05523	7.26205	6.9369	6.60547	6.91515	6.92342	6.81172				-		25	25	157.28	479320000	840	1	23.6	130.99	1123	0	0.753733	0.401428	0.193553	0.171848		F6CLV3	>tr|F6CLV3|F6CLV3_DESK7 DNA replication and repair protein RecF OS=Desulfotomaculum kuznetsovii (strain DSM 6115 / VKM B-1805 / 17) GN=Desku_0321 PE=3 SV=1
F6CPC3	0.193113	0.755121			7.52538	7.60231	7.89855	7.29798	7.3517	7.35168	7.43527	7.41312				-		9	9	13.828	437570000	1253	1	21.1	56.549	489	0	0.755121	0.401864	0.193113	0.17153		F6CPC3	>tr|F6CPC3|F6CPC3_DESK7 Uncharacterized protein OS=Desulfotomaculum kuznetsovii (strain DSM 6115 / VKM B-1805 / 17) GN=Desku_0602 PE=4 SV=1
F6CJR3	0.193022	1.13534			8.24886	8.03105	8.1014	7.86238	7.82715	7.80831	7.97959	7.85654				-		6	6	165.1	4670800000	499	1	52.4	11.426	105	0	1.13534	0.392219	0.193022	0.177244		F6CJR3	>tr|F6CJR3|F6CJR3_DESK7 Thioredoxin OS=Desulfotomaculum kuznetsovii (strain DSM 6115 / VKM B-1805 / 17) GN=Desku_2013 PE=3 SV=1
F6CMT7	0.192745	0.601046			7.65925	7.48498	7.4548	7.52946	7.6628	7.28484	7.43689	6.97297				-		8	8	13.965	469750000	999	1	25.7	27.635	253	0	0.601046	0.409919	0.192745	0.167375		F6CMT7	>tr|F6CMT7|F6CMT7_DESK7 Glutamine amidotransferase class-I OS=Desulfotomaculum kuznetsovii (strain DSM 6115 / VKM B-1805 / 17) GN=Desku_2254 PE=4 SV=1
F6CPR7	0.192619	0.864479			9.51858	9.65025	9.42813	9.14842	9.22675	9.31288	9.28452	9.15076				-		24	24	318.7	43947000000	1304	1	99	11.021	96	0	0.864479	0.399505	0.192619	0.173199		F6CPR7	>tr|F6CPR7|F6CPR7_DESK7 Uncharacterized protein OS=Desulfotomaculum kuznetsovii (strain DSM 6115 / VKM B-1805 / 17) GN=Desku_1072 PE=4 SV=1
F6CK26	0.191304	0.486831			6.06255	5.90374	6.40435	6.03823	6.17011	5.72263	5.6086	6.14233				-		8	6	90.58	432050000	539	1	20.8	43.893	403	0	0.486831	0.422516	0.191304	0.162277		F6CK26	>tr|F6CK26|F6CK26_DESK7 Methyl-accepting chemotaxis sensory transducer OS=Desulfotomaculum kuznetsovii (strain DSM 6115 / VKM B-1805 / 17) GN=Desku_1024 PE=4 SV=1
F6CJ66	0.19107	1.13135			8.15036	7.93154	7.95273	8.28339	7.87355	7.81667	7.9376	7.92593				-		14	13	81.025	4803800000	406	1	55.6	31.671	293	0	1.13135	0.393195	0.19107	0.175554		F6CJ66	>tr|F6CJ66|F6CJ66_DESK7 Iron-sulfur cluster carrier protein OS=Desulfotomaculum kuznetsovii (strain DSM 6115 / VKM B-1805 / 17) GN=Desku_1896 PE=3 SV=1
F6CR66	0.189333	1.02935			6.95438	6.7653	6.96307	7.19223	6.77355	6.76753	6.87913	6.69745				-		12	12	92.155	1106800000	1520	1	45.9	30.302	281	0	1.02935	0.399827	0.189333	0.172899		F6CR66	>tr|F6CR66|F6CR66_DESK7 ABC-type metal ion transporter, periplasmic subunit OS=Desulfotomaculum kuznetsovii (strain DSM 6115 / VKM B-1805 / 17) GN=Desku_2175 PE=4 SV=1
F6CIY7	0.187912	0.6635			7.45799	7.23114	7.52935	7.36805	6.94767	7.52405	7.13628	7.22688				-		18	18	136.13	3685100000	368	1	75.8	30.04	256	0	0.6635	0.415364	0.187912	0.165381		F6CIY7	>tr|F6CIY7|F6CIY7_DESK7 Uncharacterized protein OS=Desulfotomaculum kuznetsovii (strain DSM 6115 / VKM B-1805 / 17) GN=Desku_1529 PE=4 SV=1
F6CP02	0.187769	0.866284			9.05584	8.92067	8.85409	8.55253	8.69938	8.62154	8.70037	8.61077				-		21	21	323.31	21274000000	1192	1	96.7	9.8522	92	0	0.866284	0.407648	0.187769	0.169297		F6CP02	>tr|F6CP02|F6CP02_DESK7 Histone family protein DNA-binding protein OS=Desulfotomaculum kuznetsovii (strain DSM 6115 / VKM B-1805 / 17) GN=Desku_0204 PE=3 SV=1
F6CJW0	0.18692	0.869599			7.56436	7.321	7.50809	7.13181	7.10629	7.13767	7.31003	7.22357				-		3	3	20.172	169770000	513	1	75.9	8.3926	79	0	0.869599	0.408082	0.18692	0.168659		F6CJW0	>tr|F6CJW0|F6CJW0_DESK7 ThiamineS protein OS=Desulfotomaculum kuznetsovii (strain DSM 6115 / VKM B-1805 / 17) GN=Desku_2950 PE=4 SV=1
F6CP39	0.184726	0.926027			8.00385	7.75447	7.84658	7.69445	7.78693	7.61613	7.71911	7.43827				-		21	21	153.4	3864900000	1211	1	55	42.652	398	0	0.926027	0.40908	0.184726	0.167707		F6CP39	>tr|F6CP39|F6CP39_DESK7 Acetylornithine aminotransferase OS=Desulfotomaculum kuznetsovii (strain DSM 6115 / VKM B-1805 / 17) GN=argD PE=3 SV=1
F6CI71	0.184095	1.08119			8.81333	8.62667	8.68294	8.66919	8.64627	8.58434	8.53847	8.28666				-		22	22	323.31	14575000000	223	1	99.5	20.459	190	0	1.08119	0.407707	0.184095	0.169114		F6CI71	>tr|F6CI71|F6CI71_DESK7 Heterodisulfide reductase subunit C-like protein OS=Desulfotomaculum kuznetsovii (strain DSM 6115 / VKM B-1805 / 17) GN=Desku_1485 PE=4 SV=1
F6CLP7	0.183467	0.165501			6.08813	5.95646	5.97388	7.62843	5.957	6.37869	6.52372	6.05363				-		4	4	19.52	146610000	807	1	19.8	27.25	257	0	0.165501	0.524429	0.183467	0.128479		F6CLP7	>tr|F6CLP7|F6CLP7_DESK7 Cobyrinic acid ac-diamide synthase OS=Desulfotomaculum kuznetsovii (strain DSM 6115 / VKM B-1805 / 17) GN=Desku_0142 PE=4 SV=1
F6CMQ3	0.18304	0.638368			8.27145	8.1967	8.17661	7.87402	8.15014	7.968	8.01578	7.6527				-		24	24	82.124	2383000000	981	1	28.2	108.5	1016	0	0.638368	0.425517	0.18304	0.160986		F6CMQ3	>tr|F6CMQ3|F6CMQ3_DESK7 S-layer domain-containing protein OS=Desulfotomaculum kuznetsovii (strain DSM 6115 / VKM B-1805 / 17) GN=Desku_2061 PE=4 SV=1
F6CPW3	0.180292	0.638062			7.6405	7.24214	7.37495	7.17938	6.97846	7.38187	7.25479	7.10068				-		3	3	11.474	245270000	1332	1	33.7	10.697	95	0	0.638062	0.432866	0.180292	0.158849		F6CPW3	>tr|F6CPW3|F6CPW3_DESK7 Late competence development protein ComFB OS=Desulfotomaculum kuznetsovii (strain DSM 6115 / VKM B-1805 / 17) GN=Desku_1389 PE=4 SV=1
F6CIF2	0.179543	0.504573			6.17645	6.13505	6.47239	6.07944	6.07463	5.68578	6.35563	6.02912				-		4	4	1.6279	362790000	269	1	6.2	67.965	599	0.0094467	0.504573	0.443058	0.179543	0.154378		F6CIF2	>tr|F6CIF2|F6CIF2_DESK7 Multi-sensor signal transduction histidine kinase OS=Desulfotomaculum kuznetsovii (strain DSM 6115 / VKM B-1805 / 17) GN=Desku_2851 PE=4 SV=1
F6CLR3	0.177091	0.180072			5.91693	7.32348	7.11714	7.22207	6.90969	6.72789	6.16304	7.07063				-		8	8	22.049	454070000	815	1	25.8	49.037	461	0	0.180072	0.524705	0.177091	0.127994		F6CLR3	>tr|F6CLR3|F6CLR3_DESK7 Bifunctional protein GlmU OS=Desulfotomaculum kuznetsovii (strain DSM 6115 / VKM B-1805 / 17) GN=glmU PE=3 SV=1
F6CQD3	0.176226	0.285365			6.62725	6.4731	5.8903	5.89886	5.64661	5.93259	6.15079	6.45462				-		8	8	20.503	269820000	1420	1	28.9	36.186	325	0	0.285365	0.490722	0.176226	0.140206		F6CQD3	>tr|F6CQD3|F6CQD3_DESK7 Transcriptional regulator, LysR family OS=Desulfotomaculum kuznetsovii (strain DSM 6115 / VKM B-1805 / 17) GN=Desku_0432 PE=4 SV=1
F6CHW2	0.172864	0.34582			6.82617	6.56204	6.69847	6.82177	7.15945	6.3217	6.28024	6.45562				-		20	20	91.759	1321000000	172	1	37.7	57.73	514	0	0.34582	0.483848	0.172864	0.142337		F6CHW2	>tr|F6CHW2|F6CHW2_DESK7 GMP synthase [glutamine-hydrolyzing] OS=Desulfotomaculum kuznetsovii (strain DSM 6115 / VKM B-1805 / 17) GN=guaA PE=3 SV=1
F6CKQ8	0.170188	0.485448			5.73338	6.10254	6.36665	6.14897	5.69371	5.93924	5.90313	6.13472				-		5	5	32.667	60635000	658	1	37.8	16.357	143	0	0.485448	0.467502	0.170188	0.146777		F6CKQ8	>tr|F6CKQ8|F6CKQ8_DESK7 Uncharacterized protein OS=Desulfotomaculum kuznetsovii (strain DSM 6115 / VKM B-1805 / 17) GN=Desku_3561 PE=4 SV=1
F6CLY9	0.169869	0.389285			6.73585	6.90066	6.67706	6.56028	6.70776	6.09802	6.92531	6.46328				-		5	5	25.638	153650000	852	1	41.3	18.759	167	0	0.389285	0.483223	0.169869	0.142627		F6CLY9	>tr|F6CLY9|F6CLY9_DESK7 Uncharacterized protein OS=Desulfotomaculum kuznetsovii (strain DSM 6115 / VKM B-1805 / 17) GN=Desku_0514 PE=4 SV=1
F6CI67	0.166523	0.87847			8.99296	8.79241	8.83368	9.2003	8.76331	8.78574	8.85677	8.74744				-		35	35	323.31	40594000000	219	1	72.6	38.228	340	0	0.87847	0.449702	0.166523	0.151988		F6CI67	>tr|F6CI67|F6CI67_DESK7 4Fe-4S ferredoxin iron-sulfur binding domain-containing protein OS=Desulfotomaculum kuznetsovii (strain DSM 6115 / VKM B-1805 / 17) GN=Desku_1481 PE=4 SV=1
F6CME3	0.162559	1.80622			8.59776	8.55771	8.51124	8.66292	8.39428	8.48636	8.47054	8.32822				-		21	21	323.31	5703100000	922	1	88.9	20.712	189	0	1.80622	0.441997	0.162559	0.155013		F6CME3	>tr|F6CME3|F6CME3_DESK7 Uncharacterized protein OS=Desulfotomaculum kuznetsovii (strain DSM 6115 / VKM B-1805 / 17) GN=Desku_3167 PE=4 SV=1
F6CKG2	0.158943	0.310397			6.38964	7.42032	7.05053	6.91285	6.7237	6.74467	6.86921	6.8				-		3	3	8.2472	783030000	599	1	62.2	4.3143	37	0	0.310397	0.517786	0.158943	0.130724		F6CKG2	>tr|F6CKG2|F6CKG2_DESK7 50S ribosomal protein L36 OS=Desulfotomaculum kuznetsovii (strain DSM 6115 / VKM B-1805 / 17) GN=rpmJ PE=3 SV=1
F6CRA8	0.158837	0.576933			7.51247	8.00813	8.02934	7.88375	7.69744	7.61495	7.64977	7.83619				-		63	63	289.01	3183500000	1541	1	40.1	194.81	1692	0	0.576933	0.48902	0.158837	0.140665		F6CRA8	>tr|F6CRA8|F6CRA8_DESK7 DEAD/DEAH box helicase domain protein OS=Desulfotomaculum kuznetsovii (strain DSM 6115 / VKM B-1805 / 17) GN=Desku_2332 PE=4 SV=1
F6CPY7	0.158276	0.818292			7.96586	8.17849	8.13149	7.87381	7.89803	7.79744	8.05549	7.76559				-		7	7	27.385	1065700000	1346	1	65.7	11.231	102	0	0.818292	0.476114	0.158276	0.144351		F6CPY7	>tr|F6CPY7|F6CPY7_DESK7 Uncharacterized protein OS=Desulfotomaculum kuznetsovii (strain DSM 6115 / VKM B-1805 / 17) GN=Desku_2673 PE=4 SV=1
F6CQB0	0.156892	0.481338			7.84919	7.82109	7.66957	7.56833	7.77226	7.68308	7.64459	7.18067				-		12	12	123.85	1315100000	1405	1	58.2	27.449	249	0	0.481338	0.502246	0.156892	0.136658		F6CQB0	>tr|F6CQB0|F6CQB0_DESK7 Nickel transport complex protein, NikM subunit, transmembrane OS=Desulfotomaculum kuznetsovii (strain DSM 6115 / VKM B-1805 / 17) GN=Desku_0122 PE=4 SV=1
F6CJM3	0.155736	0.71934			6.8129	6.57483	6.72209	6.64716	6.38205	6.46043	6.48896	6.80259				-		10	10	97.132	746020000	488	1	40.1	34.079	317	0	0.71934	0.488843	0.155736	0.140857		F6CJM3	>tr|F6CJM3|F6CJM3_DESK7 Methyl-accepting chemotaxis sensory transducer OS=Desulfotomaculum kuznetsovii (strain DSM 6115 / VKM B-1805 / 17) GN=Desku_1561 PE=4 SV=1
F6CIY1	0.155525	0.274038			6.26209	5.99873	6.49639	6.21472	6.60625	5.5716	6.09946	6.07251				-		2	2	2.7708	114270000	365	1	9.3	23.939	215	0.001444	0.274038	0.532194	0.155525	0.125968		F6CIY1	>tr|F6CIY1|F6CIY1_DESK7 Siroheme synthase OS=Desulfotomaculum kuznetsovii (strain DSM 6115 / VKM B-1805 / 17) GN=Desku_1523 PE=4 SV=1
F6CLG9	0.152636	0.240878			6.42842	6.24684	6.4624	7.21362	6.53872	6.20312	6.20723	6.79167				-		32	32	79.127	433140000	755	1	36.5	132.89	1203	0	0.240878	0.543985	0.152636	0.121428		F6CLG9	>tr|F6CLG9|F6CLG9_DESK7 Multicopper oxidase type 3 OS=Desulfotomaculum kuznetsovii (strain DSM 6115 / VKM B-1805 / 17) GN=Desku_3092 PE=4 SV=1
F6CH42	0.150973	1.30709			8.71617	8.50029	8.62501	8.49168	8.38673	8.50796	8.38286	8.45171				-		33	33	323.31	16255000000	53	1	67.6	42.096	389	0	1.30709	0.483567	0.150973	0.142234		F6CH42	>tr|F6CH42|F6CH42_DESK7 Extracellular ligand-binding receptor OS=Desulfotomaculum kuznetsovii (strain DSM 6115 / VKM B-1805 / 17) GN=Desku_1450 PE=4 SV=1
F6CRG8	0.150756	0.227455			7.05219	8.07824	8.03419	7.27184	7.48871	7.32459	7.46361	7.55653				-		8	8	19.768	1098400000	1573	1	25.1	48.829	434	0	0.227455	0.552284	0.150756	0.119021		F6CRG8	>tr|F6CRG8|F6CRG8_DESK7 Phenylacetate-coenzyme A ligase OS=Desulfotomaculum kuznetsovii (strain DSM 6115 / VKM B-1805 / 17) GN=Desku_3478 PE=3 SV=1
F6CHJ5	0.149281	0.541511			7.07427	7.2546	7.16755	6.8796	6.77827	6.91329	6.85598	7.23134				-		10	10	35.871	713430000	133	1	35	34.405	300	0	0.541511	0.513186	0.149281	0.132353		F6CHJ5	>tr|F6CHJ5|F6CHJ5_DESK7 GTPase Era OS=Desulfotomaculum kuznetsovii (strain DSM 6115 / VKM B-1805 / 17) GN=era PE=3 SV=1
F6CRH6	0.148555	1.05608			8.67188	8.45336	8.55794	8.76576	8.49567	8.5027	8.38646	8.46989				-		28	28	323.31	23220000000	1578	1	60.7	52.351	460	0	1.05608	0.496925	0.148555	0.138455		F6CRH6	>tr|F6CRH6|F6CRH6_DESK7 Uncharacterized protein OS=Desulfotomaculum kuznetsovii (strain DSM 6115 / VKM B-1805 / 17) GN=Desku_3486 PE=4 SV=1
F6CRH5	0.147604	0.846128			9.56919	9.36177	9.4129	9.72222	9.35879	9.46126	9.33292	9.32267				-		13	13	220.36	55919000000	1577	1	99	11.715	105	0	0.846128	0.504623	0.147604	0.135731		F6CRH5	>tr|F6CRH5|F6CRH5_DESK7 Sulfur relay protein, TusE/DsrC/DsvC family OS=Desulfotomaculum kuznetsovii (strain DSM 6115 / VKM B-1805 / 17) GN=Desku_3485 PE=4 SV=1
F6CLP8	0.1469	0.302934			6.89198	6.6471	6.38321	7.29645	6.62735	6.50428	6.7961	6.70341				-		15	15	44.978	996920000	808	1	53.1	41.05	373	0	0.302934	0.543899	0.1469	0.122047		F6CLP8	>tr|F6CLP8|F6CLP8_DESK7 ABC-type transporter, periplasmic subunit OS=Desulfotomaculum kuznetsovii (strain DSM 6115 / VKM B-1805 / 17) GN=Desku_0143 PE=4 SV=1
F6CKJ6	0.14565	0.450948			8.89771	8.83731	8.76988	8.55489	8.81539	8.74659	8.65569	8.25952				-		22	22	210.75	13565000000	633	1	87	19.215	177	0	0.450948	0.528041	0.14565	0.127201		F6CKJ6	>tr|F6CKJ6|F6CKJ6_DESK7 50S ribosomal protein L10 OS=Desulfotomaculum kuznetsovii (strain DSM 6115 / VKM B-1805 / 17) GN=rplJ PE=3 SV=1
F6CJY5	0.145631	0.297737			7.22678	7.56741	7.45794	6.94613	7.3283	7.28317	7.30488	6.6994				-		3	3	6.3363	148890000	519	1	23.3	10.292	86	0	0.297737	0.547121	0.145631	0.120871		F6CJY5	>tr|F6CJY5|F6CJY5_DESK7 Uncharacterized protein OS=Desulfotomaculum kuznetsovii (strain DSM 6115 / VKM B-1805 / 17) GN=Desku_0132 PE=4 SV=1
F6CPG3	0.144995	0.327888			6.40109	7.26487	6.79378	6.66225	6.59582	6.78816	6.56302	6.59501				-		8	8	43.285	422660000	1272	1	54.4	20.578	193	0	0.327888	0.543211	0.144995	0.122041		F6CPG3	>tr|F6CPG3|F6CPG3_DESK7 Carbonate dehydratase OS=Desulfotomaculum kuznetsovii (strain DSM 6115 / VKM B-1805 / 17) GN=Desku_0684 PE=4 SV=1
F6CPC6	0.144477	0.417876			7.32742	6.98988	7.18395	6.69308	6.90753	6.8738	6.75256	7.08253				-		14	14	24.37	221170000	1256	1	17.2	103	902	0	0.417876	0.532977	0.144477	0.125284		F6CPC6	>tr|F6CPC6|F6CPC6_DESK7 CRISPR-associated helicase Cas3 OS=Desulfotomaculum kuznetsovii (strain DSM 6115 / VKM B-1805 / 17) GN=Desku_0605 PE=4 SV=1
F6CNF6	0.143915	0.297328			6.81206	7.0291	6.88201	6.31363	6.42288	6.42625	6.63553	6.97647				-		17	17	68.518	874870000	1088	1	40.4	49.806	450	0	0.297328	0.550327	0.143915	0.119664		F6CNF6	>tr|F6CNF6|F6CNF6_DESK7 Lipopolysaccharide biosynthesis protein OS=Desulfotomaculum kuznetsovii (strain DSM 6115 / VKM B-1805 / 17) GN=Desku_2108 PE=4 SV=1
F6CIH6	0.142864	1.08043			7.72328	7.6171	7.59175	7.48701	7.38243	7.59075	7.48424	7.39026				-		9	9	19.675	618400000	283	1	82.1	9.4831	84	0	1.08043	0.510251	0.142864	0.133669		F6CIH6	>tr|F6CIH6|F6CIH6_DESK7 Uncharacterized protein OS=Desulfotomaculum kuznetsovii (strain DSM 6115 / VKM B-1805 / 17) GN=Desku_0004 PE=4 SV=1
F6CPU2	0.138989	1.38448			8.58118	8.51581	8.65002	8.67797	8.47939	8.47955	8.35987	8.55022				-		23	23	295.03	18657000000	1322	1	66.8	33.28	310	0	1.38448	0.513759	0.138989	0.131908		F6CPU2	>tr|F6CPU2|F6CPU2_DESK7 Malate dehydrogenase OS=Desulfotomaculum kuznetsovii (strain DSM 6115 / VKM B-1805 / 17) GN=mdh PE=3 SV=1
F6CPE9	0.137002	0.348073			7.97789	7.91732	7.65581	7.5704	7.89224	7.7345	7.69418	7.25249				-		21	21	113.38	1727300000	1266	1	45.9	53.005	490	0	0.348073	0.55845	0.137002	0.117189		F6CPE9	>tr|F6CPE9|F6CPE9_DESK7 SpoIID/LytB domain protein OS=Desulfotomaculum kuznetsovii (strain DSM 6115 / VKM B-1805 / 17) GN=Desku_0670 PE=4 SV=1
F6CML5	0.136484	1.31342			8.54494	8.35541	8.50538	8.60098	8.35553	8.39314	8.39155	8.32056				-		20	20	228.12	9197000000	960	1	56.4	37.407	344	0	1.31342	0.522322	0.136484	0.129331		F6CML5	>tr|F6CML5|F6CML5_DESK7 Phospho-2-dehydro-3-deoxyheptonate aldolase OS=Desulfotomaculum kuznetsovii (strain DSM 6115 / VKM B-1805 / 17) GN=Desku_1849 PE=4 SV=1
F6CHF7	0.136028	1.06026			7.20944	7.25057	7.13776	6.9945	7.08304	6.98233	6.92641	7.05637				-		6	6	39.543	514970000	109	1	35	27.753	246	0	1.06026	0.526931	0.136028	0.127537		F6CHF7	>tr|F6CHF7|F6CHF7_DESK7 Fe(3+)-transporting ATPase OS=Desulfotomaculum kuznetsovii (strain DSM 6115 / VKM B-1805 / 17) GN=Desku_2592 PE=4 SV=1
F6CH63	0.134692	0.545854			7.71002	7.5619	7.5371	7.35388	7.48029	7.34612	7.60437	7.19335				-		10	10	62.138	1338400000	71	1	50.3	18.419	177	0	0.545854	0.546499	0.134692	0.120839		F6CH63	>tr|F6CH63|F6CH63_DESK7 N5-carboxyaminoimidazole ribonucleotide mutase OS=Desulfotomaculum kuznetsovii (strain DSM 6115 / VKM B-1805 / 17) GN=purE PE=3 SV=1
F6CR96	0.133724	0.450616			8.54665	8.32942	8.02743	8.2293	7.9524	8.09958	8.24701	8.29892				-		11	11	174.58	2108700000	1538	1	88	8.9454	83	0	0.450616	0.554968	0.133724	0.118001		F6CR96	>tr|F6CR96|F6CR96_DESK7 Uncharacterized protein OS=Desulfotomaculum kuznetsovii (strain DSM 6115 / VKM B-1805 / 17) GN=Desku_2320 PE=4 SV=1
F6CLS7	0.132472	0.184622			5.78244	5.89193	6.45728	6.08128	5.79891	5.68151	5.57923	6.62339				-		6	6	82.38	156720000	823	1	45.3	20.76	190	0	0.184622	0.604486	0.132472	0.103433		F6CLS7	>tr|F6CLS7|F6CLS7_DESK7 Peptidyl-tRNA hydrolase OS=Desulfotomaculum kuznetsovii (strain DSM 6115 / VKM B-1805 / 17) GN=pth PE=3 SV=1
F6CII6	0.132193	0.246905			6.36521	5.94296	6.21925	5.88174	5.44593	5.98989	6.29566	6.14891				-		2	2	7.4686	34906000	292	1	24.4	10.118	90	0	0.246905	0.594098	0.132193	0.108538		F6CII6	>tr|F6CII6|F6CII6_DESK7 Uncharacterized protein OS=Desulfotomaculum kuznetsovii (strain DSM 6115 / VKM B-1805 / 17) GN=Desku_0014 PE=4 SV=1
F6CPG8	0.131219	0.390905			7.15323	7.69672	7.68122	7.71545	7.32021	7.43217	7.38878	7.58061				-		37	37	231.92	810950000	1276	1	34.7	138.04	1206	0	0.390905	0.569567	0.131219	0.114398		F6CPG8	>tr|F6CPG8|F6CPG8_DESK7 SMC domain protein OS=Desulfotomaculum kuznetsovii (strain DSM 6115 / VKM B-1805 / 17) GN=Desku_0689 PE=4 SV=1
F6CMT6	0.131083	0.850804			8.76522	8.64204	8.57298	8.50993	8.54054	8.43495	8.61816	8.37218				-		15	15	323.31	6899200000	998	1	90.3	20.176	185	0	0.850804	0.542882	0.131083	0.121674		F6CMT6	>tr|F6CMT6|F6CMT6_DESK7 Appr-1-p processing domain protein OS=Desulfotomaculum kuznetsovii (strain DSM 6115 / VKM B-1805 / 17) GN=Desku_2253 PE=4 SV=1
F6CML3	0.130849	0.268134			7.13408	7.42588	7.45632	7.27261	6.68136	7.51595	7.14993	7.41825				-		18	18	69.354	1424000000	958	1	55.1	45.24	430	0	0.268134	0.593359	0.130849	0.108942		F6CML3	>tr|F6CML3|F6CML3_DESK7 3-phosphoshikimate 1-carboxyvinyltransferase OS=Desulfotomaculum kuznetsovii (strain DSM 6115 / VKM B-1805 / 17) GN=aroA PE=3 SV=1
F6CIV0	0.128585	0.256434			6.17684	6.2408	5.9938	6.14054	6.51244	5.88565	5.56251	6.07704				-		12	12	91.462	334180000	344	1	30.4	58.447	520	0	0.256434	0.597314	0.128585	0.106687		F6CIV0	>tr|F6CIV0|F6CIV0_DESK7 RNA-metabolising metallo-beta-lactamase OS=Desulfotomaculum kuznetsovii (strain DSM 6115 / VKM B-1805 / 17) GN=Desku_1176 PE=4 SV=1
F6CRH7	0.12736	0.975844			8.9466	8.75329	8.88931	8.70182	8.67014	8.7993	8.65594	8.65619				-		6	6	69.218	15788000000	1579	1	25.7	30.27	268	0	0.975844	0.551446	0.12736	0.119371		F6CRH7	>tr|F6CRH7|F6CRH7_DESK7 Nitrate reductase gamma subunit OS=Desulfotomaculum kuznetsovii (strain DSM 6115 / VKM B-1805 / 17) GN=Desku_3487 PE=4 SV=1
F6CIT7	0.126677	0.284353			5.85719	6.44382	5.78634	5.89768	5.85135	5.74519	5.70392	6.17787				-		3	3	2.9972	38370000	337	1	6.2	42.863	405	0.00072833	0.284353	0.596967	0.126677	0.106879		F6CIT7	>tr|F6CIT7|F6CIT7_DESK7 Cell division protein FtsA OS=Desulfotomaculum kuznetsovii (strain DSM 6115 / VKM B-1805 / 17) GN=ftsA PE=3 SV=1
F6CHE5	0.124967	0.173185			7.54675	7.121	7.11863	6.36762	6.70064	7.3095	6.84432	6.79967				-		15	15	194.66	11715000000	106	1	84.4	20.964	199	0	0.173185	0.628859	0.124967	0.0976222		F6CHE5	>tr|F6CHE5|F6CHE5_DESK7 Lactate utilization protein B/C OS=Desulfotomaculum kuznetsovii (strain DSM 6115 / VKM B-1805 / 17) GN=Desku_2394 PE=4 SV=1
F6CHK9	0.123213	0.27639			6.72309	6.49075	6.62941	6.42903	6.59112	6.70486	5.93835	6.54508				-		6	6	14.163	179970000	144	1	20.4	45.144	402	0	0.27639	0.602479	0.123213	0.104017		F6CHK9	>tr|F6CHK9|F6CHK9_DESK7 Glycosyl transferase group 1 OS=Desulfotomaculum kuznetsovii (strain DSM 6115 / VKM B-1805 / 17) GN=Desku_2761 PE=4 SV=1
F6CKI2	0.122748	0.252395			7.10951	7.3533	7.67311	6.80732	7.18532	7.29048	7.00898	6.96748				-		12	12	41.279	2522000000	619	1	85.1	10.722	94	0	0.252395	0.609498	0.122748	0.10241		F6CKI2	>tr|F6CKI2|F6CKI2_DESK7 30S ribosomal protein S19 OS=Desulfotomaculum kuznetsovii (strain DSM 6115 / VKM B-1805 / 17) GN=rpsS PE=3 SV=1
F6CHJ1	0.119103	0.229373			6.52647	6.44392	6.43149	5.71939	6.40839	6.18921	6.01156	6.03569				-		2	2	5.1046	48799000	130	1	11.8	16.297	152	0	0.229373	0.624207	0.119103	0.0985023		F6CHJ1	>tr|F6CHJ1|F6CHJ1_DESK7 Pyruvoyl-dependent arginine decarboxylase OS=Desulfotomaculum kuznetsovii (strain DSM 6115 / VKM B-1805 / 17) GN=Desku_2627 PE=3 SV=1
F6CN36	0.118881	0.377999			7.76018	7.60611	7.71431	7.19212	7.37495	7.50707	7.37083	7.54435				-		55	55	323.31	2436700000	1035	1	48.7	129.11	1133	0	0.377999	0.602301	0.118881	0.104559		F6CN36	>tr|F6CN36|F6CN36_DESK7 Uncharacterized protein OS=Desulfotomaculum kuznetsovii (strain DSM 6115 / VKM B-1805 / 17) GN=Desku_0565 PE=4 SV=1
F6CP55	0.118821	0.170305			5.74793	6.16571	6.40337	5.44632	5.48939	6.08482	5.58467	6.12916				-		3	3	16.976	48222000	1222	1	4.6	48.224	453	0	0.170305	0.643054	0.118821	0.0935389		F6CP55	>tr|F6CP55|F6CP55_DESK7 Amino acid permease-associated region OS=Desulfotomaculum kuznetsovii (strain DSM 6115 / VKM B-1805 / 17) GN=Desku_0364 PE=4 SV=1
F6CKD1	0.118805	0.463553			9.10267	9.053	8.92155	8.68511	8.90823	8.89096	8.86965	8.61828				-		10	10	98.23	7132200000	582	1	56.6	15.457	143	0	0.463553	0.59792	0.118805	0.106489		F6CKD1	>tr|F6CKD1|F6CKD1_DESK7 Amino acid-binding ACT domain protein OS=Desulfotomaculum kuznetsovii (strain DSM 6115 / VKM B-1805 / 17) GN=Desku_2999 PE=4 SV=1
F6CMN1	0.117437	0.333657			5.94664	6.42067	5.84597	5.96418	6.10111	5.92453	5.72183	5.96023				-		3	3	4.3135	56331000	972	1	6.8	46.858	425	0	0.333657	0.611093	0.117437	0.102108		F6CMN1	>tr|F6CMN1|F6CMN1_DESK7 FAD-dependent pyridine nucleotide-disulfide oxidoreductase OS=Desulfotomaculum kuznetsovii (strain DSM 6115 / VKM B-1805 / 17) GN=Desku_1865 PE=4 SV=1
F6CJL9	0.117098	0.274636			6.36695	6.24786	5.71839	5.82791	5.87703	6.045	5.71983	6.05085				-		4	4	4.2439	27477000	485	1	12.5	43.838	399	0	0.274636	0.618866	0.117098	0.0995444		F6CJL9	>tr|F6CJL9|F6CJL9_DESK7 Glycosyl transferase group 1 OS=Desulfotomaculum kuznetsovii (strain DSM 6115 / VKM B-1805 / 17) GN=Desku_1557 PE=4 SV=1
F6CLM3	0.11689	0.476162			5.93016	5.94024	5.86964	5.73318	5.62586	5.53924	5.9626	5.87796				-		5	5	8.2102	78435000	790	1	25.1	25.265	227	0	0.476162	0.600302	0.11689	0.105183		F6CLM3	>tr|F6CLM3|F6CLM3_DESK7 Cobalamin B12-binding domain protein OS=Desulfotomaculum kuznetsovii (strain DSM 6115 / VKM B-1805 / 17) GN=Desku_0049 PE=4 SV=1
F6CIZ7	0.116789	0.187046			6.42508	5.68064	5.68675	5.87192	6.18823	5.76854	5.3622	5.87827				-		16	16	108.63	1752900000	375	1	24.5	71.479	658	0	0.187046	0.642148	0.116789	0.0938284		F6CIZ7	>tr|F6CIZ7|F6CIZ7_DESK7 Ferrous iron transport protein B OS=Desulfotomaculum kuznetsovii (strain DSM 6115 / VKM B-1805 / 17) GN=Desku_1539 PE=3 SV=1
F6CMM0	0.116434	0.294273			7.38439	7.09447	7.35108	7.75696	7.008	7.31122	7.38232	7.41961				-		11	11	21.259	1670700000	965	1	56.1	29.033	262	0	0.294273	0.617545	0.116434	0.0999094		F6CMM0	>tr|F6CMM0|F6CMM0_DESK7 Indole-3-glycerol phosphate synthase OS=Desulfotomaculum kuznetsovii (strain DSM 6115 / VKM B-1805 / 17) GN=trpC PE=3 SV=1
F6CQ16	0.115947	0.6602			6.19593	6.52025	6.47924	6.30499	6.16832	6.34042	6.29283	6.23505				-		2	2	16.644	87939000	1357	1	24.8	14.583	133	0	0.6602	0.597492	0.115947	0.106921		F6CQ16	>tr|F6CQ16|F6CQ16_DESK7 Ribonuclease VapC OS=Desulfotomaculum kuznetsovii (strain DSM 6115 / VKM B-1805 / 17) GN=vapC PE=3 SV=1
F6CJM2	0.115871	0.170698			7.67354	7.72075	7.43299	6.75292	7.09468	7.13615	7.19318	7.6927				-		23	22	323.31	2184000000	487	1	39.1	66.288	601	0	0.170698	0.648404	0.115871	0.0917398		F6CJM2	>tr|F6CJM2|F6CJM2_DESK7 Methyl-accepting chemotaxis sensory transducer OS=Desulfotomaculum kuznetsovii (strain DSM 6115 / VKM B-1805 / 17) GN=Desku_1560 PE=4 SV=1
F6CNI1	0.115374	1.92342			8.20911	8.23386	8.21669	8.13529	8.04155	8.04202	8.1247	8.12519				-		25	25	202.61	10040000000	1109	1	68.4	40.659	364	0	1.92342	0.581198	0.115374	0.111752		F6CNI1	>tr|F6CNI1|F6CNI1_DESK7 NADH-quinone oxidoreductase subunit D OS=Desulfotomaculum kuznetsovii (strain DSM 6115 / VKM B-1805 / 17) GN=nuoD PE=3 SV=1
F6CQ29	0.112476	1.3211			9.25857	9.14535	9.27031	9.16702	9.19232	9.07379	9.08073	9.0445				-		46	46	323.31	85600000000	1365	1	89.1	50.777	467	0	1.3211	0.597426	0.112476	0.107598		F6CQ29	>tr|F6CQ29|F6CQ29_DESK7 ATP synthase subunit beta OS=Desulfotomaculum kuznetsovii (strain DSM 6115 / VKM B-1805 / 17) GN=atpD PE=3 SV=1
F6CKR3	0.110215	0.564025			7.50938	7.14195	7.40463	7.28946	7.33985	7.18701	7.25302	7.12467				-		7	7	13.463	505410000	661	1	36.7	24.925	218	0	0.564025	0.612864	0.110215	0.100993		F6CKR3	>tr|F6CKR3|F6CKR3_DESK7 HAD-superfamily hydrolase, subfamily IA, variant 3 OS=Desulfotomaculum kuznetsovii (strain DSM 6115 / VKM B-1805 / 17) GN=Desku_1269 PE=4 SV=1
F6CIR8	0.106701	0.209491			7.88935	7.51267	7.71582	7.18588	7.78494	7.52051	7.4422	7.12927				-		11	11	74.525	1388000000	328	1	37.9	40.223	356	0	0.209491	0.656553	0.106701	0.0887254		F6CIR8	>tr|F6CIR8|F6CIR8_DESK7 Uncharacterized protein OS=Desulfotomaculum kuznetsovii (strain DSM 6115 / VKM B-1805 / 17) GN=Desku_1144 PE=4 SV=1
F6CIX3	0.105607	0.348733			7.3227	7.22611	6.93754	7.11247	7.06982	7.14771	7.20442	6.75445				-		7	7	21.917	193940000	357	1	48.1	18.067	158	0	0.348733	0.641799	0.105607	0.0934482		F6CIX3	>tr|F6CIX3|F6CIX3_DESK7 Putative transcriptional regulator, AsnC family OS=Desulfotomaculum kuznetsovii (strain DSM 6115 / VKM B-1805 / 17) GN=Desku_1515 PE=4 SV=1
F6CQ14	0.105061	0.35773			8.39442	8.30597	8.42277	8.08799	8.38716	8.20537	8.28414	7.91425				-		30	30	193.26	4606200000	1356	1	30.8	117.49	1119	0	0.35773	0.642157	0.105061	0.0932448		F6CQ14	>tr|F6CQ14|F6CQ14_DESK7 Peptidase S8 and S53 subtilisin kexin sedolisin OS=Desulfotomaculum kuznetsovii (strain DSM 6115 / VKM B-1805 / 17) GN=Desku_3407 PE=3 SV=1
F6CJE6	0.104441	0.576354			7.41915	7.3796	7.39609	7.37671	7.43557	7.25418	7.39993	7.06408				-		6	6	45.175	579830000	443	1	40.4	11.303	104	0	0.576354	0.633972	0.104441	0.0962582		F6CJE6	>tr|F6CJE6|F6CJE6_DESK7 Nucleoid-associated protein Desku_0026 OS=Desulfotomaculum kuznetsovii (strain DSM 6115 / VKM B-1805 / 17) GN=Desku_0026 PE=3 SV=1
F6CIS4	0.103652	0.193048			5.61145	6.12869	6.22029	6.56492	5.92978	5.86603	6.16319	6.15174				-		6	6	23.72	109470000	329	1	17.7	52.899	492	0	0.193048	0.660685	0.103652	0.0855722		F6CIS4	>tr|F6CIS4|F6CIS4_DESK7 UDP-N-acetylmuramoyl-L-alanyl-D-glutamate--2,6-diaminopimelate ligase OS=Desulfotomaculum kuznetsovii (strain DSM 6115 / VKM B-1805 / 17) GN=murE PE=3 SV=1
F6CKS6	0.103568	0.324369			7.81807	7.58606	7.66092	7.79297	7.89474	7.64012	7.6186	7.29028				-		15	15	55.952	1682000000	664	1	60.3	20.168	179	0	0.324369	0.64959	0.103568	0.0912043		F6CKS6	>tr|F6CKS6|F6CKS6_DESK7 Bifunctional protein PyrR OS=Desulfotomaculum kuznetsovii (strain DSM 6115 / VKM B-1805 / 17) GN=pyrR PE=3 SV=1
F6CIC4	0.101831	0.220694			6.48596	6.50896	6.61852	6.3235	5.9502	6.74596	6.56539	6.26806				-		4	4	6.6785	173880000	258	1	24.6	27.09	244	0	0.220694	0.66092	0.101831	0.0859443		F6CIC4	>tr|F6CIC4|F6CIC4_DESK7 Sulfate-transporting ATPase OS=Desulfotomaculum kuznetsovii (strain DSM 6115 / VKM B-1805 / 17) GN=Desku_2823 PE=4 SV=1
F6CIX2	0.101061	0.729297			8.08682	8.03363	8.05774	7.91359	8.05683	7.94705	7.89703	7.78663				-		22	22	179.66	5012700000	356	1	57.2	45.944	430	0	0.729297	0.640489	0.101061	0.0946462		F6CIX2	>tr|F6CIX2|F6CIX2_DESK7 Glutamate-1-semialdehyde 2,1-aminomutase OS=Desulfotomaculum kuznetsovii (strain DSM 6115 / VKM B-1805 / 17) GN=hemL PE=3 SV=1
F6CLA2	0.100956	0.245009			6.27464	6.08459	5.96459	5.88903	6.23439	5.75253	5.65697	6.16512				-		4	4	6.3243	85169000	741	1	43.4	16.223	145	0	0.245009	0.661336	0.100956	0.0864694		F6CLA2	>tr|F6CLA2|F6CLA2_DESK7 Transcriptional regulator, BadM/Rrf2 family OS=Desulfotomaculum kuznetsovii (strain DSM 6115 / VKM B-1805 / 17) GN=Desku_2032 PE=4 SV=1
F6CRC2	0.100269	0.52246			7.85093	7.67793	7.60529	7.55634	7.5073	7.66989	7.43412	7.67811				-		15	15	85.686	2577600000	1549	1	49.9	36.018	337	0	0.52246	0.646791	0.100269	0.0921195		F6CRC2	>tr|F6CRC2|F6CRC2_DESK7 Phospho-2-dehydro-3-deoxyheptonate aldolase OS=Desulfotomaculum kuznetsovii (strain DSM 6115 / VKM B-1805 / 17) GN=Desku_2347 PE=4 SV=1
F6CP21	0.0994594	0.486239			7.31325	7.21173	7.2029	7.07708	7.28812	7.01199	6.93421	7.17281				-		10	10	47.044	288130000	1205	1	65.7	16.335	143	0	0.486239	0.649865	0.0994594	0.0909894		F6CP21	>tr|F6CP21|F6CP21_DESK7 Uncharacterized protein OS=Desulfotomaculum kuznetsovii (strain DSM 6115 / VKM B-1805 / 17) GN=Desku_0223 PE=4 SV=1
F6CL32	0.099354	0.100331			6.14311	7.00338	7.04864	7.78098	6.64613	6.82318	6.80936	7.30001				-		26	26	120.94	1245400000	710	1	54.5	55.425	492	0	0.100331	0.705545	0.099354	0.0728712		F6CL32	>tr|F6CL32|F6CL32_DESK7 Stage IV sporulation protein A OS=Desulfotomaculum kuznetsovii (strain DSM 6115 / VKM B-1805 / 17) GN=Desku_1834 PE=4 SV=1
F6CKJ3	0.0976017	0.431673			8.05907	8.38767	8.39187	8.33052	8.04739	8.16572	8.21614	8.34947				-		84	84	323.31	7275200000	630	1	63.5	130.89	1169	0	0.431673	0.656181	0.0976017	0.0886679		F6CKJ3	>tr|F6CKJ3|F6CKJ3_DESK7 DNA-directed RNA polymerase subunit beta OS=Desulfotomaculum kuznetsovii (strain DSM 6115 / VKM B-1805 / 17) GN=rpoC PE=3 SV=1
F6CIS7	0.0973036	0.122984			6.60526	6.01826	5.73191	6.25759	6.30968	6.56763	5.57323	5.77325				-		8	8	19.487	233700000	331	1	23.1	49.487	459	0	0.122984	0.696525	0.0973036	0.0750907		F6CIS7	>tr|F6CIS7|F6CIS7_DESK7 UDP-N-acetylmuramoylalanine--D-glutamate ligase OS=Desulfotomaculum kuznetsovii (strain DSM 6115 / VKM B-1805 / 17) GN=murD PE=3 SV=1
F6CM77	0.0969772	0.240082			6.31828	6.72075	6.14575	6.1568	5.99178	6.22719	6.29341	6.44129				-		4	4	14.992	40623000	887	1	6.2	93.508	829	0	0.240082	0.667427	0.0969772	0.0833313		F6CM77	>tr|F6CM77|F6CM77_DESK7 Formate C-acetyltransferase OS=Desulfotomaculum kuznetsovii (strain DSM 6115 / VKM B-1805 / 17) GN=Desku_2520 PE=4 SV=1
F6CI73	0.0950274	0.565659			9.1986	9.07755	9.26392	8.92299	9.0136	9.07478	9.03286	8.96171				-		25	25	323.31	49632000000	225	1	64	29.198	264	0	0.565659	0.657636	0.0950274	0.0881068		F6CI73	>tr|F6CI73|F6CI73_DESK7 Dihydropteroate synthase DHPS OS=Desulfotomaculum kuznetsovii (strain DSM 6115 / VKM B-1805 / 17) GN=Desku_1487 PE=4 SV=1
F6CRI3	0.0949891	1.38747			9.59847	9.53238	9.54723	9.63805	9.54632	9.51351	9.43165	9.4447				-		67	67	323.31	240910000000	1585	1	80.9	54.085	471	0	1.38747	0.648459	0.0949891	0.0916339		F6CRI3	>tr|F6CRI3|F6CRI3_DESK7 Sulfite reductase, dissimilatory-type alpha subunit OS=Desulfotomaculum kuznetsovii (strain DSM 6115 / VKM B-1805 / 17) GN=Desku_3493 PE=4 SV=1
F6CLK4	0.094485	1.04483			8.577	8.44451	8.58495	8.43902	8.42457	8.45705	8.34784	8.43808				-		34	34	323.31	36517000000	778	1	85.9	39.987	362	0	1.04483	0.652379	0.094485	0.0902583		F6CLK4	>tr|F6CLK4|F6CLK4_DESK7 2-oxoglutarate synthase OS=Desulfotomaculum kuznetsovii (strain DSM 6115 / VKM B-1805 / 17) GN=Desku_0030 PE=4 SV=1
F6CM02	0.094359	0.470663			8.09715	8.12969	8.20309	8.26905	8.10257	8.29086	8.03165	7.89646				-		36	36	323.31	13924000000	857	1	58.7	56.591	526	0	0.470663	0.661881	0.094359	0.0865115		F6CM02	>tr|F6CM02|F6CM02_DESK7 Ferredoxin-dependent glutamate synthase OS=Desulfotomaculum kuznetsovii (strain DSM 6115 / VKM B-1805 / 17) GN=Desku_0528 PE=4 SV=1
F6CH62	0.094067	0.232062			7.38355	7.52456	7.0769	7.53214	6.95073	7.30036	7.3403	7.54949				-		25	25	94.977	2423800000	70	1	54.2	49.39	430	0	0.232062	0.676262	0.094067	0.0808459		F6CH62	>tr|F6CH62|F6CH62_DESK7 Adenylosuccinate lyase OS=Desulfotomaculum kuznetsovii (strain DSM 6115 / VKM B-1805 / 17) GN=Desku_1701 PE=3 SV=1
F6CNF1	0.0936437	1.18476			9.02049	8.98075	9.08704	9.13223	8.89804	9.01611	8.96938	8.9624				-		40	40	323.31	33800000000	1084	1	96.5	26.827	230	0	1.18476	0.65205	0.0936437	0.0899036		F6CNF1	>tr|F6CNF1|F6CNF1_DESK7 Phosphoadenosine phosphosulfate reductase OS=Desulfotomaculum kuznetsovii (strain DSM 6115 / VKM B-1805 / 17) GN=Desku_2103 PE=4 SV=1
F6CIH4	0.093491	0.525517			7.29148	7.28838	7.2355	7.22305	7.08243	7.27882	6.98281	7.3204				-		7	7	41.332	1412700000	281	1	20.9	40.989	369	0	0.525517	0.660851	0.093491	0.0863983		F6CIH4	>tr|F6CIH4|F6CIH4_DESK7 DNA polymerase III subunit beta OS=Desulfotomaculum kuznetsovii (strain DSM 6115 / VKM B-1805 / 17) GN=Desku_0002 PE=4 SV=1
F6CLR4	0.0927149	1.26476			7.68786	7.55602	7.63035	7.62235	7.51909	7.48172	7.51328	7.61163				-		20	20	138.18	4058200000	816	1	61.5	36.637	335	0	1.26476	0.655333	0.0927149	0.0892463		F6CLR4	>tr|F6CLR4|F6CLR4_DESK7 Ribose-phosphate pyrophosphokinase OS=Desulfotomaculum kuznetsovii (strain DSM 6115 / VKM B-1805 / 17) GN=prs PE=3 SV=1
F6CHD2	0.0910476	0.569861			7.98762	7.87981	7.74785	8.02494	7.71561	7.83596	7.80748	7.91697				-		26	26	186.29	4015300000	99	1	67.1	37.038	343	0	0.569861	0.664306	0.0910476	0.084711		F6CHD2	>tr|F6CHD2|F6CHD2_DESK7 Protein RecA OS=Desulfotomaculum kuznetsovii (strain DSM 6115 / VKM B-1805 / 17) GN=recA PE=3 SV=1
F6CPU3	0.0898983	0.537648			8.00406	7.84019	7.96423	8.17362	7.98712	7.94273	7.84026	7.85241				-		24	22	141.61	5107900000	1323	1	48.4	52.271	463	0	0.537648	0.667585	0.0898983	0.0834345		F6CPU3	>tr|F6CPU3|F6CPU3_DESK7 Pyruvate carboxylase OS=Desulfotomaculum kuznetsovii (strain DSM 6115 / VKM B-1805 / 17) GN=Desku_1369 PE=4 SV=1
F6CI85	0.0887268	0.564874			8.55862	8.80751	8.81645	8.78131	8.57855	8.75274	8.59524	8.68245				-		26	26	235.69	17150000000	237	1	81.5	25.913	227	0	0.564874	0.668013	0.0887268	0.0826577		F6CI85	>tr|F6CI85|F6CI85_DESK7 4Fe-4S ferredoxin iron-sulfur binding domain-containing protein OS=Desulfotomaculum kuznetsovii (strain DSM 6115 / VKM B-1805 / 17) GN=Desku_1500 PE=4 SV=1
F6CLL7	0.0886862	0.371733			7.56445	7.52626	7.46168	7.85339	7.34508	7.58067	7.53938	7.58591				-		21	21	166.65	1859400000	786	1	52.5	59.679	520	0	0.371733	0.678382	0.0886862	0.08036		F6CLL7	>tr|F6CLL7|F6CLL7_DESK7 Methionine--tRNA ligase OS=Desulfotomaculum kuznetsovii (strain DSM 6115 / VKM B-1805 / 17) GN=metG PE=3 SV=1
F6CQ30	0.0883112	0.354097			8.4847	8.30501	8.34817	8.71696	8.24724	8.34879	8.39679	8.50877				-		29	29	242.76	15423000000	1366	1	61.5	32.081	288	0	0.354097	0.680561	0.0883112	0.0797443		F6CQ30	>tr|F6CQ30|F6CQ30_DESK7 ATP synthase gamma chain OS=Desulfotomaculum kuznetsovii (strain DSM 6115 / VKM B-1805 / 17) GN=atpG PE=3 SV=1
F6CR95	0.087844	0.576338			7.08268	7.10127	6.84825	7.04825	6.85853	6.89672	6.92424	7.04957				-		11	11	38.757	602220000	1537	1	29.6	51.853	479	0	0.576338	0.670274	0.087844	0.0819819		F6CR95	>tr|F6CR95|F6CR95_DESK7 Aspartate ammonia-lyase OS=Desulfotomaculum kuznetsovii (strain DSM 6115 / VKM B-1805 / 17) GN=Desku_2319 PE=4 SV=1
F6CKA8	0.0868748	0.379341			7.89443	7.6515	7.8536	8.01703	7.61217	7.82252	7.72177	7.91261				-		14	14	232.55	3272000000	566	1	46.1	34.987	319	0	0.379341	0.682436	0.0868748	0.0789914		F6CKA8	>tr|F6CKA8|F6CKA8_DESK7 CRISPR-associated autoregulator, DevR family OS=Desulfotomaculum kuznetsovii (strain DSM 6115 / VKM B-1805 / 17) GN=Desku_2974 PE=4 SV=1
F6CKK1	0.0867463	0.150557			7.04238	7.81243	7.91201	7.32586	7.45488	7.22552	7.61235	7.45295				-		5	5	13.194	766170000	638	1	49	5.9429	49	0	0.150557	0.705437	0.0867463	0.0711013		F6CKK1	>tr|F6CKK1|F6CKK1_DESK7 50S ribosomal protein L33 OS=Desulfotomaculum kuznetsovii (strain DSM 6115 / VKM B-1805 / 17) GN=rpmG PE=3 SV=1
F6CI70	0.0861859	0.531825			8.62516	8.54372	8.67395	8.84825	8.50039	8.66068	8.64104	8.54423				-		31	31	323.31	21611000000	222	1	74.7	32.821	296	0	0.531825	0.678732	0.0861859	0.0801774		F6CI70	>tr|F6CI70|F6CI70_DESK7 CoB--CoM heterodisulfide reductase OS=Desulfotomaculum kuznetsovii (strain DSM 6115 / VKM B-1805 / 17) GN=Desku_1484 PE=4 SV=1
F6CQX9	0.0845472	0.226005			6.1874	6.01421	5.70693	5.94189	6.04187	5.66503	5.70407	6.10127				-		2	2	17.726	19027000	1478	1	12.9	20.898	186	0	0.226005	0.702391	0.0845472	0.0734962		F6CQX9	>tr|F6CQX9|F6CQX9_DESK7 Uncharacterized protein OS=Desulfotomaculum kuznetsovii (strain DSM 6115 / VKM B-1805 / 17) GN=Desku_1421 PE=4 SV=1
F6CH36	0.0840495	0.218905			7.26825	7.08998	6.86845	6.79582	6.90164	6.80998	6.7395	7.23517				-		13	13	32.844	839210000	49	1	44.2	37.147	337	0	0.218905	0.704849	0.0840495	0.0728558		F6CH36	>tr|F6CH36|F6CH36_DESK7 LAO/AO transport system ATPase OS=Desulfotomaculum kuznetsovii (strain DSM 6115 / VKM B-1805 / 17) GN=Desku_1444 PE=4 SV=1
F6CM83	0.0820881	0.260209			7.946	7.65107	7.74039	8.19689	7.76154	7.6956	7.89555	7.8533				-		18	18	258.91	5305300000	892	1	59.5	37.316	338	0	0.260209	0.70512	0.0820881	0.0726822		F6CM83	>tr|F6CM83|F6CM83_DESK7 Aspartate-semialdehyde dehydrogenase OS=Desulfotomaculum kuznetsovii (strain DSM 6115 / VKM B-1805 / 17) GN=asd PE=3 SV=1
F6CQK5	0.0810311	0.118532			5.71554	6.44808	6.2432	6.69519	5.85011	6.05177	6.42602	6.44999				-		6	6	8.6364	61352000	1454	1	9.7	73.017	631	0	0.118532	0.732807	0.0810311	0.0645828		F6CQK5	>tr|F6CQK5|F6CQK5_DESK7 Putative serine protein kinase, PrkA OS=Desulfotomaculum kuznetsovii (strain DSM 6115 / VKM B-1805 / 17) GN=Desku_0715 PE=4 SV=1
F6CQB9	0.0809894	0.451856			7.73458	7.48608	7.55598	7.38963	7.35978	7.47382	7.50376	7.50493				-		5	5	38.263	782350000	1412	1	36.8	10.642	95	0	0.451856	0.69661	0.0809894	0.0749544		F6CQB9	>tr|F6CQB9|F6CQB9_DESK7 Cell division topological specificity factor OS=Desulfotomaculum kuznetsovii (strain DSM 6115 / VKM B-1805 / 17) GN=minE PE=3 SV=1
F6CHK8	0.0806843	0.167896			7.52131	7.34731	6.86853	7.46811	7.37772	7.40429	7.17751	6.92301				-		12	12	50.584	1896300000	143	1	69.6	23.193	224	0	0.167896	0.721015	0.0806843	0.0680392		F6CHK8	>tr|F6CHK8|F6CHK8_DESK7 Deoxyribose-phosphate aldolase OS=Desulfotomaculum kuznetsovii (strain DSM 6115 / VKM B-1805 / 17) GN=deoC PE=3 SV=1
F6CN91	0.0805781	0.713038			8.0327	7.98735	8.06952	8.09311	7.83011	8.0389	8.04281	7.94855				-		22	22	163.57	6701600000	1056	1	74.8	38.595	353	0	0.713038	0.691961	0.0805781	0.0763735		F6CN91	>tr|F6CN91|F6CN91_DESK7 Bifunctional phosphoglucose/phosphomannose isomerase OS=Desulfotomaculum kuznetsovii (strain DSM 6115 / VKM B-1805 / 17) GN=Desku_3301 PE=4 SV=1
F6CNR8	0.0800858	0.163109			6.94132	6.19734	6.93168	6.93804	6.70548	6.73345	6.69508	6.55404				-		4	4	6.0077	143710000	1152	1	20.5	24.276	210	0	0.163109	0.72339	0.0800858	0.0673422		F6CNR8	>tr|F6CNR8|F6CNR8_DESK7 GCN5-related N-acetyltransferase OS=Desulfotomaculum kuznetsovii (strain DSM 6115 / VKM B-1805 / 17) GN=Desku_2573 PE=4 SV=1
F6CIF7	0.0792651	0.498149			6.69641	6.98558	6.82851	6.71035	6.77032	6.77848	6.66933	6.68566				-		7	7	42.953	288130000	272	1	38.3	20.823	196	0	0.498149	0.702223	0.0792651	0.0738913		F6CIF7	>tr|F6CIF7|F6CIF7_DESK7 Indolepyruvate ferredoxin oxidoreductase, beta subunit OS=Desulfotomaculum kuznetsovii (strain DSM 6115 / VKM B-1805 / 17) GN=Desku_2856 PE=4 SV=1
F6CM23	0.0780469	0.376099			7.51371	7.73782	7.72142	7.67391	7.58312	7.39289	7.60271	7.75595				-		30	30	164.43	1410200000	870	1	37.7	96.489	868	0	0.376099	0.705545	0.0780469	0.0715829		F6CM23	>tr|F6CM23|F6CM23_DESK7 DNA mismatch repair protein MutS OS=Desulfotomaculum kuznetsovii (strain DSM 6115 / VKM B-1805 / 17) GN=mutS PE=3 SV=1
F6CKB9	0.0771966	0.401722			8.31302	8.53716	8.50856	8.23142	8.2093	8.31397	8.37876	8.37934				-		32	32	291.59	8136800000	572	1	62.6	57.075	527	0	0.401722	0.705797	0.0771966	0.0711772		F6CKB9	>tr|F6CKB9|F6CKB9_DESK7 Formate dehydrogenase, alpha subunit OS=Desulfotomaculum kuznetsovii (strain DSM 6115 / VKM B-1805 / 17) GN=Desku_2987 PE=3 SV=1
F6CMY8	0.0770786	0.382401			6.39104	6.12584	6.2274	6.32539	6.16366	6.37051	6.05196	6.17522				-		3	3	4.9799	70083000	1013	1	45.2	10.123	93	0	0.382401	0.706615	0.0770786	0.0708469		F6CMY8	>tr|F6CMY8|F6CMY8_DESK7 SAF domain protein OS=Desulfotomaculum kuznetsovii (strain DSM 6115 / VKM B-1805 / 17) GN=Desku_3257 PE=4 SV=1
F6CIS5	0.0768347	0.12013			6.12549	6.44325	6.44329	5.75255	6.40754	6.39534	5.94852	5.70585				-		7	7	41.228	177250000	330	1	19.8	49.385	465	0	0.12013	0.740411	0.0768347	0.062034		F6CIS5	>tr|F6CIS5|F6CIS5_DESK7 UDP-N-acetylmuramoyl-tripeptide--D-alanyl-D-alanine ligase OS=Desulfotomaculum kuznetsovii (strain DSM 6115 / VKM B-1805 / 17) GN=murF PE=3 SV=1
F6CP87	0.0755224	0.17276			6.60964	7.19725	6.73052	6.99088	6.81798	6.50237	6.92572	6.98012				-		32	32	175.96	1742300000	1237	1	36.3	91.817	811	0	0.17276	0.73205	0.0755224	0.0645687		F6CP87	>tr|F6CP87|F6CP87_DESK7 Lon protease OS=Desulfotomaculum kuznetsovii (strain DSM 6115 / VKM B-1805 / 17) GN=lon PE=2 SV=1
F6CLK0	0.0755193	0.152551			6.34916	6.90932	6.28146	6.25232	6.63845	6.1312	6.28181	6.43873				-		6	6	21.584	264360000	777	1	19.3	26.1	228	0	0.152551	0.735234	0.0755193	0.0634971		F6CLK0	>tr|F6CLK0|F6CLK0_DESK7 Membrane protein insertase, YidC/Oxa1 family OS=Desulfotomaculum kuznetsovii (strain DSM 6115 / VKM B-1805 / 17) GN=Desku_3569 PE=3 SV=1
F6CI78	0.0749228	0.265542			7.9071	7.91778	7.77311	7.59597	7.57757	7.87326	7.56309	7.88035				-		43	40	323.31	5876800000	230	1	54.8	72.598	671	0	0.265542	0.723349	0.0749228	0.0671294		F6CI78	>tr|F6CI78|F6CI78_DESK7 Carbon monoxide dehydrogenase OS=Desulfotomaculum kuznetsovii (strain DSM 6115 / VKM B-1805 / 17) GN=Desku_1492 PE=4 SV=1
F6CME8	0.0741736	0.541918			8.08232	7.99538	8.10078	8.05911	7.96209	8.06532	8.08615	7.82734				-		9	9	49.49	2428300000	925	1	46.8	21.555	190	0	0.541918	0.711992	0.0741736	0.0697443		F6CME8	>tr|F6CME8|F6CME8_DESK7 Uncharacterized protein OS=Desulfotomaculum kuznetsovii (strain DSM 6115 / VKM B-1805 / 17) GN=Desku_3172 PE=4 SV=1
F6CR00	0.0725073	0.107265			6.25958	6.51248	6.06302	6.35691	6.06804	6.8687	6.18814	5.77708				-		8	8	26.245	76094000	1487	1	8.5	127.03	1133	0	0.107265	0.754513	0.0725073	0.058028		F6CR00	>tr|F6CR00|F6CR00_DESK7 DNA-directed DNA polymerase OS=Desulfotomaculum kuznetsovii (strain DSM 6115 / VKM B-1805 / 17) GN=Desku_1657 PE=4 SV=1
F6CN40	0.0718391	0.264685			7.42195	7.54484	7.87791	7.52948	7.5498	7.38646	7.51239	7.63817				-		43	43	323.31	1323600000	1038	1	29.9	199.78	1756	0	0.264685	0.733366	0.0718391	0.0646254		F6CN40	>tr|F6CN40|F6CN40_DESK7 AAA ATPase OS=Desulfotomaculum kuznetsovii (strain DSM 6115 / VKM B-1805 / 17) GN=Desku_0569 PE=4 SV=1
F6CH32	0.0717865	0.0967947			7.23032	7.26541	7.31869	7.62263	7.26706	7.39254	6.62381	7.8665				-		28	28	323.31	4932000000	47	1	86.6	20.832	187	0	0.0967947	0.759594	0.0717865	0.0564644		F6CH32	>tr|F6CH32|F6CH32_DESK7 Uncharacterized protein OS=Desulfotomaculum kuznetsovii (strain DSM 6115 / VKM B-1805 / 17) GN=Desku_1440 PE=4 SV=1
F6CNF5	0.070742	0.297819			7.06367	6.96697	6.87358	6.82293	6.91328	7.04692	6.64386	6.84012				-		10	10	43.955	731950000	1087	1	51.5	25.995	235	0	0.297819	0.732487	0.070742	0.0643413		F6CNF5	>tr|F6CNF5|F6CNF5_DESK7 Capsular exopolysaccharide family OS=Desulfotomaculum kuznetsovii (strain DSM 6115 / VKM B-1805 / 17) GN=Desku_2107 PE=4 SV=1
F6CN80	0.0680851	0.147501			6.52123	5.87146	6.10098	6.3799	5.94405	6.12303	6.11103	6.42312				-		2	2	12.047	73558000	1048	1	25.3	7.7563	75	0	0.147501	0.753827	0.0680851	0.0579014		F6CN80	>tr|F6CN80|F6CN80_DESK7 Preprotein translocase, SecG subunit OS=Desulfotomaculum kuznetsovii (strain DSM 6115 / VKM B-1805 / 17) GN=Desku_3290 PE=4 SV=1
F6CQ31	0.0680213	0.408539			9.42428	9.37499	9.41348	9.52827	9.30393	9.5581	9.34441	9.2625				-		38	38	323.31	101850000000	1367	1	56	55.537	509	0	0.408539	0.735008	0.0680213	0.0633648		F6CQ31	>tr|F6CQ31|F6CQ31_DESK7 ATP synthase subunit alpha OS=Desulfotomaculum kuznetsovii (strain DSM 6115 / VKM B-1805 / 17) GN=atpA PE=3 SV=1
F6CKR9	0.066219	0.181617			5.81344	6.0797	6.23063	6.08039	6.31735	5.90817	5.81423	5.89954				-		7	7	18.998	94939000	663	1	36.9	31.547	279	0	0.181617	0.754046	0.066219	0.0579665		F6CKR9	>tr|F6CKR9|F6CKR9_DESK7 Uncharacterized protein OS=Desulfotomaculum kuznetsovii (strain DSM 6115 / VKM B-1805 / 17) GN=Desku_1275 PE=4 SV=1
F6CMC9	0.0650725	0.151373			6.11172	5.61089	5.78086	6.07655	5.56432	5.95066	5.73727	6.06748				-		2	2	10.539	19340000	915	1	6.2	46.402	418	0	0.151373	0.762034	0.0650725	0.0558913		F6CMC9	>tr|F6CMC9|F6CMC9_DESK7 Glycolate oxidase iron-sulfur subunit OS=Desulfotomaculum kuznetsovii (strain DSM 6115 / VKM B-1805 / 17) GN=Desku_3151 PE=4 SV=1
F6CQ86	0.0646185	0.118365			6.84611	6.29403	6.9189	6.56006	6.20317	6.56228	6.71338	6.8818				-		26	26	85.313	492240000	1395	1	28.6	121.9	1083	0	0.118365	0.771573	0.0646185	0.0536984		F6CQ86	>tr|F6CQ86|F6CQ86_DESK7 Uncharacterized protein OS=Desulfotomaculum kuznetsovii (strain DSM 6115 / VKM B-1805 / 17) GN=Desku_0095 PE=4 SV=1
F6CP77	0.0643961	0.53178			8.39498	8.19929	8.25689	8.2863	8.20994	8.31479	8.22608	8.12904				-		24	23	323.31	8693100000	1232	1	92.7	25.469	220	0	0.53178	0.745182	0.0643961	0.0609813		F6CP77	>tr|F6CP77|F6CP77_DESK7 Uncharacterized protein OS=Desulfotomaculum kuznetsovii (strain DSM 6115 / VKM B-1805 / 17) GN=Desku_0386 PE=4 SV=1
F6CQF4	0.063639	0.697884			7.91008	7.86886	7.86827	7.90987	7.74216	7.82945	7.94174	7.78919				-		29	29	297.06	5102700000	1434	1	76.2	35.795	323	0	0.697884	0.74503	0.063639	0.0609419		F6CQF4	>tr|F6CQF4|F6CQF4_DESK7 CRISPR-associated protein, Csh2 family OS=Desulfotomaculum kuznetsovii (strain DSM 6115 / VKM B-1805 / 17) GN=Desku_0453 PE=4 SV=1
F6CIB5	0.0622752	0.104217			6.4867	5.6834	5.79242	6.43028	5.87544	5.98459	6.18233	6.10133				-		5	5	18.295	154900000	256	1	30.8	18.131	169	0	0.104217	0.783833	0.0622752	0.0510445		F6CIB5	>tr|F6CIB5|F6CIB5_DESK7 Probable chemoreceptor glutamine deamidase CheD OS=Desulfotomaculum kuznetsovii (strain DSM 6115 / VKM B-1805 / 17) GN=cheD PE=3 SV=1
F6CPV3	0.0603628	0.289078			8.65977	8.47554	8.62971	8.65894	8.57632	8.33574	8.57781	8.69264				-		19	19	167.2	7449400000	1327	1	51.7	33.182	298	0	0.289078	0.763735	0.0603628	0.0555293		F6CPV3	>tr|F6CPV3|F6CPV3_DESK7 ABC-type glycine betaine transport, periplasmic subunit OS=Desulfotomaculum kuznetsovii (strain DSM 6115 / VKM B-1805 / 17) GN=Desku_1379 PE=4 SV=1
F6CLH1	0.0583205	0.140561			8.44462	8.40986	8.44144	7.91646	8.35518	8.2935	8.35166	7.97877				-		15	15	184.47	6004400000	757	1	64.5	25.286	228	0	0.140561	0.786512	0.0583205	0.050395		F6CLH1	>tr|F6CLH1|F6CLH1_DESK7 Flavin reductase domain protein FMN-binding protein OS=Desulfotomaculum kuznetsovii (strain DSM 6115 / VKM B-1805 / 17) GN=Desku_3094 PE=4 SV=1
F6CIH3	0.0572218	0.144101			6.95831	6.85233	6.8186	7.0929	6.97344	7.06785	6.46497	6.98698				-		13	13	37.738	864560000	280	1	40.4	51.493	446	0	0.144101	0.788122	0.0572218	0.0497183		F6CIH3	>tr|F6CIH3|F6CIH3_DESK7 Chromosomal replication initiator protein DnaA OS=Desulfotomaculum kuznetsovii (strain DSM 6115 / VKM B-1805 / 17) GN=dnaA PE=3 SV=1
F6CQ45	0.0554123	0.0546579			5.87636	6.99545	7.10219	6.93769	6.25789	6.61901	6.54305	7.2701				-		5	5	48.681	659890000	1375	1	43.9	16.703	155	0	0.0546579	0.824466	0.0554123	0.0408342		F6CQ45	>tr|F6CQ45|F6CQ45_DESK7 Sugar-phosphate isomerase, RpiB/LacA/LacB family OS=Desulfotomaculum kuznetsovii (strain DSM 6115 / VKM B-1805 / 17) GN=Desku_3439 PE=4 SV=1
F6CK70	0.0553303	0.127219			8.39555	7.95014	8.29625	8.59248	8.08959	8.26304	8.15146	8.509				-		17	17	57.764	7043900000	553	1	57.6	40.253	368	0	0.127219	0.796024	0.0553303	0.047569		F6CK70	>tr|F6CK70|F6CK70_DESK7 4Fe-4S ferredoxin iron-sulfur binding domain-containing protein OS=Desulfotomaculum kuznetsovii (strain DSM 6115 / VKM B-1805 / 17) GN=Desku_1905 PE=4 SV=1
F6CP52	0.05476	0.21133			8.0613	7.72118	7.69933	7.89722	7.94564	7.66363	7.75196	7.79876				-		19	19	94.634	1690100000	1219	1	39.5	64.073	575	0	0.21133	0.787106	0.05476	0.0496378		F6CP52	>tr|F6CP52|F6CP52_DESK7 Phosphoenolpyruvate-protein phosphotransferase OS=Desulfotomaculum kuznetsovii (strain DSM 6115 / VKM B-1805 / 17) GN=Desku_0361 PE=3 SV=1
F6CP19	0.0545828	0.0735742			5.98735	6.15639	5.82902	6.69461	6.63706	5.9484	5.76408	6.09949				-		4	4	10.213	135060000	1203	1	25.6	18.888	172	0	0.0735742	0.815977	0.0545828	0.0431167		F6CP19	>tr|F6CP19|F6CP19_DESK7 2-amino-4-hydroxy-6-hydroxymethyldihydropteridine pyrophosphokinase OS=Desulfotomaculum kuznetsovii (strain DSM 6115 / VKM B-1805 / 17) GN=Desku_0221 PE=4 SV=1
F6CQM1	0.0531949	0.0794652			6.52648	5.76003	6.08725	6.08288	5.67231	5.82749	6.33923	6.40483				-		7	3	63.627	508000000	1462	1	17.9	45.255	418	0	0.0794652	0.815907	0.0531949	0.0428562		F6CQM1	>tr|F6CQM1|F6CQM1_DESK7 ATP-dependent Clp protease ATP-binding subunit ClpX OS=Desulfotomaculum kuznetsovii (strain DSM 6115 / VKM B-1805 / 17) GN=clpX PE=3 SV=1
F6CK12	0.051878	0.113251			8.69937	8.52816	8.53622	8.11988	8.59502	8.47599	8.52861	8.07649				-		13	13	125.48	6147800000	533	1	61.6	20.255	185	0	0.113251	0.814121	0.051878	0.0443428		F6CK12	>tr|F6CK12|F6CK12_DESK7 Flavin reductase domain protein FMN-binding protein OS=Desulfotomaculum kuznetsovii (strain DSM 6115 / VKM B-1805 / 17) GN=Desku_1009 PE=4 SV=1
F6CQB1	0.0492035	0.141645			6.76802	6.99554	6.8353	6.95	7.16959	6.60226	6.73677	6.84344				-		8	8	27.808	435180000	1406	1	18.7	60.82	536	0	0.141645	0.81579	0.0492035	0.0434746		F6CQB1	>tr|F6CQB1|F6CQB1_DESK7 Nickel ABC transporter, periplasmic nickel-binding protein OS=Desulfotomaculum kuznetsovii (strain DSM 6115 / VKM B-1805 / 17) GN=Desku_0123 PE=4 SV=1
F6CKE4	0.0488592	0.200088			7.1831	7.08941	6.9649	6.75118	7.01309	6.95119	6.89567	6.93321				-		5	5	43.024	242320000	590	1	26.8	21.324	194	0	0.200088	0.813056	0.0488592	0.0445577		F6CKE4	>tr|F6CKE4|F6CKE4_DESK7 Alkyl hydroperoxide reductase/ Thiol specific antioxidant/ Mal allergen OS=Desulfotomaculum kuznetsovii (strain DSM 6115 / VKM B-1805 / 17) GN=Desku_3015 PE=4 SV=1
F6CK80	0.0475533	0.0918617			6.53125	6.38751	6.57963	6.40031	5.89021	6.56551	6.54676	6.70601				-		4	4	33.878	118070000	559	1	29.8	25.139	228	0	0.0918617	0.826921	0.0475533	0.0400077		F6CK80	>tr|F6CK80|F6CK80_DESK7 Uncharacterized protein OS=Desulfotomaculum kuznetsovii (strain DSM 6115 / VKM B-1805 / 17) GN=Desku_1915 PE=4 SV=1
F6CR93	0.0453517	0.0710374			6.63934	6.90367	6.77907	7.49056	6.54465	6.88851	7.10629	7.09177				-		14	14	26.315	430330000	1535	1	48.6	39.163	354	0	0.0710374	0.840068	0.0453517	0.0369219		F6CR93	>tr|F6CR93|F6CR93_DESK7 Radical SAM domain protein OS=Desulfotomaculum kuznetsovii (strain DSM 6115 / VKM B-1805 / 17) GN=Desku_2317 PE=4 SV=1
F6CKA9	0.0448881	0.0624742			7.67162	7.90552	8.48962	8.07485	8.3522	7.71482	8.27323	7.62181				-		16	16	148.17	1504900000	567	1	25.3	63.237	553	0	0.0624742	0.845934	0.0448881	0.0357699		F6CKA9	>tr|F6CKA9|F6CKA9_DESK7 Uncharacterized protein OS=Desulfotomaculum kuznetsovii (strain DSM 6115 / VKM B-1805 / 17) GN=Desku_2975 PE=4 SV=1
F6CNH3	0.0440825	0.0478607			5.58114	6.15073	5.80322	6.96001	6.28892	5.88905	6.25514	5.88565				-		3	3	27.58	88770000	1101	1	15.2	23.897	210	0	0.0478607	0.855902	0.0440825	0.0333402		F6CNH3	>tr|F6CNH3|F6CNH3_DESK7 Manganese/iron superoxide dismutase OS=Desulfotomaculum kuznetsovii (strain DSM 6115 / VKM B-1805 / 17) GN=Desku_2125 PE=4 SV=1
F6CPC4	0.0432295	0.130472			7.53348	7.25861	7.70988	7.82688	7.49693	7.57302	7.55119	7.53479				-		21	21	117.04	1875100000	1254	1	65.1	41.971	372	0	0.130472	0.833673	0.0432295	0.0384394		F6CPC4	>tr|F6CPC4|F6CPC4_DESK7 CRISPR-associated regulatory protein, DevR family OS=Desulfotomaculum kuznetsovii (strain DSM 6115 / VKM B-1805 / 17) GN=Desku_0603 PE=4 SV=1
F6CQC8	0.0431055	0.0635497			5.68245	5.78379	6.28282	6.31574	5.97594	6.41929	5.56121	5.93593				-		3	3	10.213	73729000	1417	1	13.5	21.145	193	0	0.0635497	0.851216	0.0431055	0.0347375		F6CQC8	>tr|F6CQC8|F6CQC8_DESK7 Signal transduction histidine kinase regulating citrate/malate metabolism OS=Desulfotomaculum kuznetsovii (strain DSM 6115 / VKM B-1805 / 17) GN=Desku_0427 PE=4 SV=1
F6CI68	0.0430224	0.284357			8.93148	8.72953	8.75759	8.96777	8.83235	8.82148	8.75078	8.80967				-		30	30	323.31	31666000000	220	1	68.8	36.277	324	0	0.284357	0.825796	0.0430224	0.0404761		F6CI68	>tr|F6CI68|F6CI68_DESK7 Coenzyme F420 hydrogenase/dehydrogenase beta subunit domain protein OS=Desulfotomaculum kuznetsovii (strain DSM 6115 / VKM B-1805 / 17) GN=Desku_1482 PE=4 SV=1
F6CHI1	0.0429705	0.174305			7.34441	7.28583	7.36769	7.01607	7.25568	7.2861	7.24047	7.05987				-		11	11	50.65	1326300000	124	1	52.4	23.225	212	0	0.174305	0.830235	0.0429705	0.0392149		F6CHI1	>tr|F6CHI1|F6CHI1_DESK7 Transcriptional regulator OS=Desulfotomaculum kuznetsovii (strain DSM 6115 / VKM B-1805 / 17) GN=Desku_2617 PE=4 SV=1
F6CL52	0.0423524	0.322986			9.08941	9.03125	9.21144	9.01783	9.00268	9.1456	9.00664	9.02559				-		27	27	323.31	40840000000	719	1	61.9	22.671	210	0	0.322986	0.826986	0.0423524	0.0401203		F6CL52	>tr|F6CL52|F6CL52_DESK7 Formiminotransferase-cyclodeaminase OS=Desulfotomaculum kuznetsovii (strain DSM 6115 / VKM B-1805 / 17) GN=Desku_1933 PE=4 SV=1
F6CJE3	0.0396949	0.0829681			6.22436	6.70219	6.11975	5.99648	6.30935	6.37661	6.02394	6.17409				-		2	2	6.5722	34083000	441	1	33.9	6.854	62	0	0.0829681	0.854402	0.0396949	0.0338417		F6CJE3	>tr|F6CJE3|F6CJE3_DESK7 Tautomerase OS=Desulfotomaculum kuznetsovii (strain DSM 6115 / VKM B-1805 / 17) GN=Desku_0023 PE=3 SV=1
F6CPS0	0.0392368	0.930016			9.26252	9.28253	9.32919	9.2404	9.21389	9.25047	9.2332	9.26014				-		41	41	323.31	125870000000	1307	1	79.4	45.121	413	0	0.930016	0.832347	0.0392368	0.0384118		F6CPS0	>tr|F6CPS0|F6CPS0_DESK7 Fumarate reductase/succinate dehydrogenase flavoprotein domain protein OS=Desulfotomaculum kuznetsovii (strain DSM 6115 / VKM B-1805 / 17) GN=Desku_1075 PE=4 SV=1
F6CNR9	0.0387924	0.0610092			6.22684	6.67237	6.23873	5.78183	6.33762	6.20629	6.40834	5.81235				-		4	4	3.1622	18981000	1153	1	36.7	13.567	120	0.00073368	0.0610092	0.863718	0.0387924	0.0316601		F6CNR9	>tr|F6CNR9|F6CNR9_DESK7 DNA polymerase beta domain protein region OS=Desulfotomaculum kuznetsovii (strain DSM 6115 / VKM B-1805 / 17) GN=Desku_2574 PE=4 SV=1
F6CIB3	0.0385243	0.0376045			6.67389	6.64249	6.64897	5.91549	5.54075	6.56893	6.84308	6.77399				-		3	3	9.5797	312700000	255	1	20.4	22.219	206	0	0.0376045	0.874096	0.0385243	0.0284372		F6CIB3	>tr|F6CIB3|F6CIB3_DESK7 CheC, inhibitor of MCP methylation OS=Desulfotomaculum kuznetsovii (strain DSM 6115 / VKM B-1805 / 17) GN=Desku_1758 PE=4 SV=1
F6CH55	0.038161	0.0695059			6.60845	5.94585	6.58442	6.55802	6.61381	6.54427	6.15089	6.23513				-		2	2	19.272	86501000	63	1	27.2	11.383	103	0	0.0695059	0.863244	0.038161	0.0319053		F6CH55	>tr|F6CH55|F6CH55_DESK7 TrpR like protein, YerC/YecD OS=Desulfotomaculum kuznetsovii (strain DSM 6115 / VKM B-1805 / 17) GN=Desku_1694 PE=4 SV=1
CON__sp|P04264|K2C1_HUMAN	0.0363902	0.0496481		0.0496481	8.2647	7.59854	7.82324	8.65919	8.2318	7.80602	8.20369	7.95861			+			47	43	323.31	4400300000	5	1	67.4	66.038	644	0	0.0496481	0.87232	0.0363902	0.0289534		CON__sp|P04264|K2C1_HUMAN	>sp|P04264|K2C1_HUMAN Keratin, type II cytoskeletal 1 OS=Homo sapiens GN=KRT1 PE=1 SV=6
F6CIR3	0.0363221	0.214743			8.35757	8.15195	8.21471	8.3223	8.25696	8.18817	8.34025	8.11588				-		16	16	171.92	2074800000	325	1	61.1	17.354	149	0	0.214743	0.854346	0.0363221	0.0340252		F6CIR3	>tr|F6CIR3|F6CIR3_DESK7 Ferric uptake regulator, Fur family OS=Desulfotomaculum kuznetsovii (strain DSM 6115 / VKM B-1805 / 17) GN=Desku_1139 PE=3 SV=1
CON__sp|P13645|K1C10_HUMAN;CON__sp|Q15323|K1H1_HUMAN;CON__sp|Q14532|K1H2_HUMAN;CON__sp|Q92764|KRT35_HUMAN	0.0348834	0.0831723		0.0831723	7.3587	7.71358	7.66608	7.98903	7.68792	7.42627	7.80532	7.66835			+			24	19	266.64	1666400000	9	4	39.4	58.826	584	0	0.0831723	0.866854	0.0348834	0.03029		CON__sp|P13645|K1C10_HUMAN	>sp|P13645|K1C10_HUMAN Keratin, type I cytoskeletal 10 OS=Homo sapiens GN=KRT10 PE=1 SV=6
F6CKS8	0.0346408	0.0429747			5.71761	6.64608	6.65678	6.71349	6.81954	6.28798	6.13969	6.34819				-		7	7	5.496	190950000	666	1	19.3	45.459	431	0	0.0429747	0.880728	0.0346408	0.0270501		F6CKS8	>tr|F6CKS8|F6CKS8_DESK7 Dihydroorotase OS=Desulfotomaculum kuznetsovii (strain DSM 6115 / VKM B-1805 / 17) GN=pyrC PE=3 SV=1
F6CME9	0.0338944	0.138057			7.95927	7.72449	7.66484	8.01047	7.84856	7.7015	7.86494	7.80849				-		19	19	114.28	1226700000	926	1	37.7	67.562	608	0	0.138057	0.863989	0.0338944	0.0310138		F6CME9	>tr|F6CME9|F6CME9_DESK7 Xenobiotic-transporting ATPase OS=Desulfotomaculum kuznetsovii (strain DSM 6115 / VKM B-1805 / 17) GN=Desku_3173 PE=4 SV=1
F6CI75	0.032123	0.101941			7.07991	6.94234	6.76319	6.75776	6.96205	7.0267	6.65237	6.77358				-		4	4	13.081	202230000	227	1	19.4	27.237	252	0	0.101941	0.872565	0.032123	0.0287891		F6CI75	>tr|F6CI75|F6CI75_DESK7 Cobyrinic acid ac-diamide synthase OS=Desulfotomaculum kuznetsovii (strain DSM 6115 / VKM B-1805 / 17) GN=Desku_1489 PE=4 SV=1
F6CJE7	0.0310714	0.0475346			5.95629	6.57763	5.737	5.86949	5.77522	6.38602	5.93746	5.91743				-		2	2	2.8155	142640000	444	1	19	21.851	200	0.00072359	0.0475346	0.887753	0.0310714	0.0252903		F6CJE7	>tr|F6CJE7|F6CJE7_DESK7 Recombination protein RecR OS=Desulfotomaculum kuznetsovii (strain DSM 6115 / VKM B-1805 / 17) GN=recR PE=3 SV=1
F6CKC0	0.0305765	0.0835623			8.69162	8.32695	8.26921	8.08386	8.24583	8.28972	8.29815	8.41563				-		26	26	323.31	8676000000	573	1	76.1	37.956	351	0	0.0835623	0.880325	0.0305765	0.0270027		F6CKC0	>tr|F6CKC0|F6CKC0_DESK7 NADH dehydrogenase (Quinone) OS=Desulfotomaculum kuznetsovii (strain DSM 6115 / VKM B-1805 / 17) GN=Desku_2988 PE=4 SV=1
F6CK44	0.0305234	0.0782442			6.36411	6.35503	6.0389	5.96732	6.03687	6.4301	6.1023	6.03401				-		4	4	5.0133	26224000	547	1	7.7	81.634	726	0	0.0782442	0.880605	0.0305234	0.0267648		F6CK44	>tr|F6CK44|F6CK44_DESK7 Amylo-alpha-16-glucosidase OS=Desulfotomaculum kuznetsovii (strain DSM 6115 / VKM B-1805 / 17) GN=Desku_1260 PE=4 SV=1
F6CHE1	0.0297896	0.0464272			5.61868	6.37422	6.09289	6.00306	5.91098	5.85274	5.74232	6.46365				-		4	4	6.4719	71751000	102	1	17.7	28.14	254	0	0.0464272	0.889927	0.0297896	0.0243351		F6CHE1	>tr|F6CHE1|F6CHE1_DESK7 XRE family transcriptional regulator OS=Desulfotomaculum kuznetsovii (strain DSM 6115 / VKM B-1805 / 17) GN=Desku_2390 PE=4 SV=1
F6CQF6	0.0285325	0.0749002			6.07104	6.40948	5.96629	6.44263	6.39092	6.14505	6.11345	6.1259				-		4	4	1.5705	123200000	1436	1	5.3	93.595	829	0.0093771	0.0749002	0.887552	0.0285325	0.0251008		F6CQF6	>tr|F6CQF6|F6CQF6_DESK7 CRISPR-associated HD domain protein OS=Desulfotomaculum kuznetsovii (strain DSM 6115 / VKM B-1805 / 17) GN=Desku_0455 PE=4 SV=1
F6CHX0	0.0274045	0.0561478			7.78808	7.33323	7.07328	7.25088	7.40843	7.25914	7.15207	7.51621				-		20	20	123.08	1458300000	175	1	37.6	72.695	627	0	0.0561478	0.891723	0.0274045	0.0233803		F6CHX0	>tr|F6CHX0|F6CHX0_DESK7 Tetratricopeptide TPR_2 repeat-containing protein OS=Desulfotomaculum kuznetsovii (strain DSM 6115 / VKM B-1805 / 17) GN=Desku_1712 PE=4 SV=1
F6CPT4	0.0266151	0.104284			8.29462	8.20599	8.08782	7.93336	8.23348	7.98316	8.12431	8.07438				-		24	24	196.44	5541300000	1316	1	55.5	39.909	371	0	0.104284	0.889113	0.0266151	0.0243288		F6CPT4	>tr|F6CPT4|F6CPT4_DESK7 Succinate--CoA ligase [ADP-forming] subunit beta OS=Desulfotomaculum kuznetsovii (strain DSM 6115 / VKM B-1805 / 17) GN=sucC PE=3 SV=1
[truncated: 868 more rows]

## Sheet: RAW Output MaxQuant
id	Protein IDs	Majority protein IDs	Peptide counts all	Peptide counts razor unique	Peptide counts unique	Fasta headers	Number of proteins	Peptides	Razor unique peptides	Unique peptides	Peptides EtOH20Co_Rep1	Peptides EtOH20Co_Rep2	Peptides EtOH20Co_Rep3	Peptides Lac20_Rep1	Peptides Lac20_Rep2	Peptides Lac20_Rep3	Peptides MeOH20Co_Rep1	Peptides MeOH20Co_Rep2	Peptides MeOH20Co_Rep3	Peptides MeOH20Co_Rep4	Peptides MeOH20NoCo_Rep1	Peptides MeOH20NoCo_Rep2	Peptides MeOH20NoCo_Rep3	Peptides MeOH20NoCo_Rep4	Peptides MeOH5_Rep1	Peptides MeOH5_Rep2	Peptides MeOH5_Rep3	Peptides MeOH5NoCo_Rep1	Peptides MeOH5NoCo_Rep2	Peptides MeOH5NoCo_Rep3	Peptides MeOH5NoCo_Rep4	Razor unique peptides EtOH20Co_Rep1	Razor unique peptides EtOH20Co_Rep2	Razor unique peptides EtOH20Co_Rep3	Razor unique peptides Lac20_Rep1	Razor unique peptides Lac20_Rep2	Razor unique peptides Lac20_Rep3	Razor unique peptides MeOH20Co_Rep1	Razor unique peptides MeOH20Co_Rep2	Razor unique peptides MeOH20Co_Rep3	Razor unique peptides MeOH20Co_Rep4	Razor unique peptides MeOH20NoCo_Rep1	Razor unique peptides MeOH20NoCo_Rep2	Razor unique peptides MeOH20NoCo_Rep3	Razor unique peptides MeOH20NoCo_Rep4	Razor unique peptides MeOH5_Rep1	Razor unique peptides MeOH5_Rep2	Razor unique peptides MeOH5_Rep3	Razor unique peptides MeOH5NoCo_Rep1
[truncated: 1,622 more rows]
[truncated: 180 more columns]
